# Supplementary material for: Drought‐induced protein (Di19‐3) plays a role in auxin signaling by interacting with IAA14 in Arabidopsis
Source: Plant Direct. 2020 Jun 21;4(6):e00234. doi: 10.1002/pld3.234 (PMC7306619; doi:10.1002/pld3.234)
Supplement: Supplementary file 2 — File S2 [file PLD3-4-e00234-s002.xlsx]

## Sheet: DEGs_TAC2600
Differentially expressed genes( AtDi19-3 vs WT)
ID	Di19 Avg (log2)	WT Avg (log2)	Fold Change	P-val	FDR P-val	Gene Symbol	Description	AGI	Ensembl	Entrez Gene	Fold Change				AT2G25510
265611_at	8.93	1.16	217.74	7.37e-07	0.0027	AT2G25510	hypothetical protein	AT2G25510	AT2G25510	817089	217.74				AT4G05050
255257_at	8.16	0.73	172.02	6.19e-06	0.0027	UBQ11	UBQ11 (UBIQUITIN 11); protein binding	AT4G05050	AT4G05050	825847; 828148	172.02				AT1G31580
256497_at	9.41	2.22	145.7	1.67e-05	0.003	ECS1	ECS1	AT1G31580	AT1G31580	840047	145.7				AT1G20620
259544_at	8.59	2	96.21	6.15e-07	0.0027	CAT3	CAT3 (CATALASE 3); catalase	AT1G20620	AT1G20620	838651	96.21				ATCG00480
245014_at	9.35	2.79	94.54	1.58e-06	0.0027	atpB	ATPase beta chain		ATCG00480	844757	94.54				AT2G21660
263548_at	7.7	1.39	79.05	6.82e-05	0.0048	CCR2	CCR2 (COLD, CIRCADIAN RHYTHM, AND RNA BINDING 2); RNA binding / double-stranded DNA binding / single-stranded DNA binding	AT2G21660; AT3G13230	AT2G21660	816705	79.05				AT2G34420
267002_s_at	7.94	1.7	75.65	3.14e-06	0.0027	LHB1B1	LHB1B1; chlorophyll binding	AT2G34420; AT2G34430	AT2G34420; AT2G34430	818005; 818006	75.65				AT5G25980
246880_s_at	7.99	1.89	68.28	1.36e-05	0.0029	TGG2	TGG2 (GLUCOSIDE GLUCOHYDROLASE 2); hydrolase, hydrolyzing O-glycosyl compounds / thioglucosidase	AT5G25980; AT5G26000	AT5G25980; AT5G26000	832667; 832669	68.28				AT3G08940
258993_at	7.12	1.21	60.37	3.85e-07	0.0027	LHCB4.2	LHCB4.2 (light harvesting complex PSII); chlorophyll binding	AT3G08940	AT3G08940	820043	60.37				AT4G14960
245270_at	6.69	1.11	47.82	8.05e-06	0.0027	TUA6	TUA6; structural constituent of cytoskeleton	AT4G14960	AT4G14960	827154	47.82				AT4G13940
245356_at	7.2	1.74	44.03	1.04e-06	0.0027	MEE58	MEE58 (MATERNAL EFFECT EMBRYO ARREST 58); adenosylhomocysteinase	AT4G13940	AT4G13940	827028	44.03				AT2G28190
266165_at	6.97	1.55	42.88	5.53e-05	0.0045	CSD2	CSD2 (COPPER/ZINC SUPEROXIDE DISMUTASE 2); superoxide dismutase	AT2G28190	AT2G28190	817365	42.88				AT5G24770
245928_s_at	6.32	0.91	42.46	1.19e-06	0.0027	VSP1	VSP1 (VEGETATIVE STORAGE PROTEIN 1); acid phosphatase/ transcription factor binding	AT5G24770; AT5G24780	AT5G24770; AT5G24780	832546; 832547	42.46				AT1G18080
256072_at	6.8	1.49	39.62	2.7e-05	0.0034	ATARCA	ATARCA; nucleotide binding	AT1G18080	AT1G18080	838388	39.62				ATCG00720
244976_at	7.93	2.7	37.46	1.19e-05	0.0029	petB	cytochrome b6		ATCG00720	844729	37.46				AT1G31330
262557_at	8.54	3.39	35.56	0.0004	0.0119	PSAF	PSAF (photosystem I subunit F)	AT1G31330; AT1G64625	AT1G31330	840021	35.56				AT3G62460
251241_s_at	6.12	0.98	35.28	2.31e-05	0.0033	AT3G62460; AT3G62530	putative endonuclease or glycosyl hydrolase; E-Z type HEAT repeat-containing protein	AT3G62460; AT3G62530	AT3G62460; AT3G62530	825420; 825427	35.28				AT2G42610
263498_at	5.58	0.45	35.04	7.62e-06	0.0027	LSH10	LSH10 (LIGHT SENSITIVE HYPOCOTYLS 10)	AT2G42610	AT2G42610	818861	35.04				AT1G07920
247644_s_at	8.35	3.22	34.88	3.72e-05	0.0037	AT1G07920; AT1G07930; AT1G07940; AT5G60390	elongation factor 1-alpha 3; elongation factor 1-alpha 2; elongation factor 1-alpha 1; elongation factor 1-alpha 4	AT1G07920; AT1G07930; AT1G07940; AT5G60390	AT1G07920; AT1G07930; AT1G07940; AT5G60390	836161; 837307; 837308; 837309	34.88				AT2G36830
263867_at	6.31	1.23	33.8	5.87e-06	0.0027	GAMMA-TIP	GAMMA-TIP (GAMMA TONOPLAST INTRINSIC PROTEIN); water channel	AT2G36830	AT2G36830	818255	33.8				AT1G70830
262312_at	5.72	0.8	30.26	4.77e-06	0.0027	MLP28	MLP28 (MLP-LIKE PROTEIN 28)	AT1G70830	AT1G70830	843420	30.26				AT4G05180
255248_at	8.49	3.58	30.06	0.0009	0.0179	PSBQ-2	PSBQ-2; calcium ion binding	AT4G05180	AT4G05180	825866	30.06				AT3G16240
258054_at	7.19	2.31	29.46	1.21e-05	0.0029	DELTA-TIP	DELTA-TIP; ammonia transporter/ methylammonium transmembrane transporter/ water channel	AT3G16240	AT3G16240	820870	29.46				AT5G26030
246870_at	6.36	1.49	29.26	0.0001	0.0061	FC1	FC1 (ferrochelatase 1); ferrochelatase	AT5G26030	AT5G26030	832672	29.26				AT3G15190
256855_at	8.18	3.31	29.14	7.11e-06	0.0027	AT3G15190	30S ribosomal protein S20	AT3G15190	AT3G15190	820750	29.14				AT3G60750
251396_at	7.65	2.79	29.09	1.43e-05	0.0029	AT3G60750	transketolase	AT3G60750	AT3G60750	825246	29.09				AT4G32020
253455_at	5.88	1.04	28.53	8.38e-06	0.0027	AT4G32020	hypothetical protein	AT4G32020	AT4G32020	829333	28.53				AT1G17420
261037_at	6.23	1.4	28.41	4.01e-05	0.0039	LOX3	LOX3; electron carrier/ iron ion binding / lipoxygenase/ metal ion binding / oxidoreductase, acting on single donors with incorporation of molecular oxygen, incorporation of two atoms of oxygen	AT1G17420	AT1G17420	838314	28.41				AT3G55980
251745_at	6.85	2.04	28.05	1.26e-06	0.0027	SZF1	SZF1 (SALT-INDUCIBLE ZINC FINGER 1); transcription factor	AT3G55980	AT3G55980	824764	28.05				AT5G66040
247107_at	6.52	1.73	27.68	2.56e-06	0.0027	STR16	STR16 (SULFURTRANSFERASE PROTEIN 16)	AT5G66040	AT5G66040	836734	27.68				AT4G34150
253284_at	7	2.23	27.41	0.0001	0.0058	AT4G34150	calcium-dependent lipid-binding domain-containing protein	AT4G34150	AT4G34150	829563	27.41				AT1G66090
256526_at	5.8	1.04	27.1	1.47e-05	0.0029	AT1G66090	TIR-NBS class of disease resistance protein	AT1G66090	AT1G66090	842923	27.1				AT2G37220
265966_at	6.81	2.07	26.78	1.12e-06	0.0027	AT2G37220	chloroplast RNA binding protein	AT2G37220	AT2G37220	818299	26.78				AT5G46110
248886_at	8.02	3.3	26.36	9.61e-07	0.0027	APE2	APE2 (ACCLIMATION OF PHOTOSYNTHESIS TO ENVIRONMENT 2); antiporter/ triose-phosphate transmembrane transporter	AT5G46110	AT5G46110	834652	26.36				AT5G39740
249466_at	5.51	0.83	25.63	1.71e-06	0.0027	RPL5B	60S ribosomal protein L5 (RPL5B)	AT5G39740	AT5G39740	833970	25.63				AT3G02230
259077_s_at	6.98	2.33	25.14	7e-05	0.0048	RGP1	RGP1 (REVERSIBLY GLYCOSYLATED POLYPEPTIDE 1); cellulose synthase (UDP-forming)	AT3G02230; AT5G15650	AT3G02230; AT5G15650	821233; 831419	25.14				AT1G73330
245736_at	6.56	1.91	24.98	2.92e-06	0.0027	ATDR4	ATDR4; peptidase inhibitor	AT1G73330	AT1G73330	843668	24.98				AT5G20630
246004_at	7.62	3.01	24.45	4.05e-06	0.0027	GER3	GER3 (GERMIN 3); oxalate oxidase	AT5G20630	AT5G20630	832185	24.45				AT5G56030
248045_at	5.84	1.23	24.4	2.96e-06	0.0027	HSP81-2	HSP81-2 (HEAT SHOCK PROTEIN 81-2); ATP binding	AT5G56030	AT5G56030	835701	24.4				AT3G12490
256235_at	6.81	2.2	24.36	7.66e-06	0.0027	ATCYSB	cysteine protease inhibitor, putative / cystatin, putative	AT3G12490	AT3G12490	820428	24.36				AT1G74450
260227_at	6.51	1.91	24.25	0.0001	0.0059	AT1G74450	hypothetical protein	AT1G74450	AT1G74450	843786	24.25				AT2G38530
266415_at	5.78	1.22	23.57	7e-06	0.0027	LTP2	LTP2 (LIPID TRANSFER PROTEIN 2); lipid binding	AT2G38530	AT2G38530	818435	23.57				AT1G72370
260426_at	8.14	3.62	23	3.44e-05	0.0037	P40	P40; structural constituent of ribosome	AT1G72370	AT1G72370	843569	23				AT3G50930
252131_at	6.16	1.64	22.98	4.33e-05	0.004	BCS1	BCS1 (CYTOCHROME BC1 SYNTHESIS); ATP binding / ATPase/ nucleoside-triphosphatase/ nucleotide binding	AT3G50930	AT3G50930	824257	22.98				AT3G11510
259239_at	7.61	3.12	22.49	9.74e-05	0.0056	AT3G11510	40S ribosomal protein S14-2	AT3G11510	AT3G11510	820324	22.49				AT3G14310
258369_at	5.45	0.97	22.32	3.17e-05	0.0036	ATPME3	ATPME3; pectinesterase	AT3G14310	AT3G14310	820651	22.32				AT1G62480
265116_at	6.52	2.05	22.13	0.0003	0.0092	AT1G62480	vacuolar calcium-binding protein-like protein	AT1G62480	AT1G62480	842545	22.13				ATCG00570
244963_at	6.35	1.88	22.11	0.0002	0.0075	psbF	photosystem II reaction center subunit VI		ATCG00570	844746	22.11				AT1G04820
261129_at	5.74	1.28	21.99	0.0003	0.0095	TUA4	TUA4; structural constituent of cytoskeleton	AT1G04820	AT1G04820	839405; 841425	21.99				AT4G24570
254120_at	6.91	2.46	21.8	5.81e-06	0.0027	DIC2	mitochondrial substrate carrier family protein	AT4G24570	AT4G24570	828559	21.8				AT3G12120
256277_at	7.2	2.77	21.64	9.06e-06	0.0027	FAD2	FAD2 (FATTY ACID DESATURASE 2); delta12-fatty acid dehydrogenase/ omega-6 fatty acid desaturase	AT3G12120	AT3G12120	820387	21.64				AT5G59550
247708_at	6.92	2.49	21.57	2.54e-05	0.0033	AT5G59550	ABA- and drought-induced RING-DUF1117 protein	AT5G59550	AT5G59550	836074	21.57				AT1G63830
260314_at	5.25	0.82	21.52	8.49e-06	0.0027	AT1G63830	PLAC8 family protein	AT1G63830	AT1G63830	842686	21.52				AT3G44300
252678_s_at	6.51	2.11	21.11	4.75e-05	0.0041	NIT2	NIT2 (nitrilase 2); indole-3-acetonitrile nitrilase/ indole-3-acetonitrile nitrile hydratase/ nitrilase	AT3G44300; AT3G44310	AT3G44300; AT3G44310	823555; 823556	21.11				AT5G47700
248768_at	6.07	1.68	21.07	8.5e-06	0.0027	AT5G47700	60S acidic ribosomal protein P1-3	AT5G47700	AT5G47700	834821	21.07				AT3G44890
246339_at	6.77	2.39	20.79	0.0012	0.0215	RPL9	RPL9 (RIBOSOMAL PROTEIN L9); structural constituent of ribosome	AT3G44890	AT3G44890	823623	20.79				AT3G03780
259343_s_at	5.33	0.98	20.4	3.43e-05	0.0037	ATMS2	AtMS2; 5-methyltetrahydropteroyltriglutamate-homocysteine S-methyltransferase/ methionine synthase	AT3G03780; AT5G17920	AT3G03780; AT5G17920	821147; 831660	20.4				AT4G37260
246253_at	6.31	1.98	20.04	3.19e-06	0.0027	MYB73	MYB73 (MYB DOMAIN PROTEIN 73); DNA binding / transcription factor	AT4G37260	AT4G37260	829880	20.04				AT5G67300
246987_at	6.46	2.14	20	0.0011	0.0207	MYBR1	MYBR1 (MYB DOMAIN PROTEIN R1); DNA binding / transcription factor	AT5G67300	AT5G67300	836865	20				AT1G61890
264289_at	6.77	2.45	19.93	8.49e-05	0.0052	AT1G61890	MATE efflux family protein	AT1G61890	AT1G61890	842485	19.93				AT1G33590
245768_at	5.33	1.01	19.9	3.05e-06	0.0027	AT1G33590	leucine-rich repeat (LRR) family protein	AT1G33590	AT1G33590	840253	19.9				AT5G24690
246958_at	5.18	0.88	19.76	8.57e-06	0.0027	AT5G24690	hypothetical protein	AT5G24690	AT5G24690	832541	19.76				AT3G53420
251962_at	5.95	1.66	19.57	3.58e-05	0.0037	PIP2A	PIP2A (PLASMA MEMBRANE INTRINSIC PROTEIN 2A); water channel	AT3G53420	AT3G53420	824510	19.57				AT3G02468
258500_at	6.6	2.31	19.54	3.74e-05	0.0037	CPuORF9	CPuORF9 (Conserved peptide upstream open reading frame 9)	AT3G02468; AT3G02470	AT3G02468; AT3G02470	821214; 6241331	19.54				AT3G14415
258359_s_at	5.31	1.04	19.25	0.0006	0.0142	AT3G14415; AT3G14420	peroxisomal (S)-2-hydroxy-acid oxidase GLO2; peroxisomal (S)-2-hydroxy-acid oxidase GLO1	AT3G14415; AT3G14420	AT3G14415; AT3G14420	820664; 820665	19.25				AT1G18740
261405_at	6.51	2.25	19.22	0.0011	0.0203	AT1G18740	hypothetical protein	AT1G18740	AT1G18740	838456	19.22				AT5G57290
247900_at	5.34	1.09	19.07	1.56e-06	0.0027	AT5G57290	60S acidic ribosomal protein P3-2	AT5G57290	AT5G57290	835834	19.07				AT4G20260
254492_at	5.48	1.24	18.77	2.8e-06	0.0027	PCAP1	DREPP plasma membrane polypeptide family protein	AT4G20260	AT4G20260	827773	18.77				AT1G15820
259491_at	6.9	2.68	18.69	0.0002	0.0085	LHCB6	LHCB6 (LIGHT HARVESTING COMPLEX PSII SUBUNIT 6); chlorophyll binding	AT1G15820	AT1G15820	838151	18.69				AT4G16980
245318_at	5.72	1.5	18.65	2.81e-05	0.0035	AT4G16980	arabinogalactan family protein	AT4G16980	AT4G16980	827406	18.65				AT4G32260
253420_at	6.72	2.51	18.48	0.0005	0.0133	AT4G32260	F-type H+-transporting ATPase subunit b	AT4G32260	AT4G32260	829359	18.48				AT4G38770
252971_at	6.18	1.98	18.37	4.14e-05	0.0039	PRP4	PRP4 (PROLINE-RICH PROTEIN 4)	AT4G38770	AT4G38770	830032	18.37				AT2G13360
263350_at	5.47	1.27	18.35	0.0002	0.008	AGT	AGT (ALANINE:GLYOXYLATE AMINOTRANSFERASE); alanine-glyoxylate transaminase/ serine-glyoxylate transaminase/ serine-pyruvate transaminase	AT2G13360	AT2G13360	815822	18.35				AT5G19140
249922_at	6.36	2.17	18.23	2.75e-05	0.0034	AILP1	AILP1	AT5G19140	AT5G19140	832034	18.23				AT3G52800
252009_at	7.26	3.08	18.16	0.0013	0.0228	AT3G52800	zinc finger A20 and AN1 domain-containing stress-associated protein 6	AT3G52800	AT3G52800	824446	18.16				AT3G15360
258398_at	6.61	2.44	18.07	1.84e-05	0.003	TRX-M4	TRX-M4 (ARABIDOPSIS THIOREDOXIN M-TYPE 4); enzyme activator	AT3G15360	AT3G15360	820775	18.07				AT3G63140
251157_at	5.13	0.97	17.96	9.36e-05	0.0054	CSP41A	CSP41A (CHLOROPLAST STEM-LOOP BINDING PROTEIN OF 41 KDA); mRNA binding / poly(U) binding	AT3G63140	AT3G63140	825489	17.96				AT1G74930
262211_at	5.63	1.49	17.63	3.94e-05	0.0038	ORA47	ORA47; DNA binding / transcription factor	AT1G74930	AT1G74930	843832	17.63				AT3G15210
257053_at	6.54	2.4	17.57	3.67e-05	0.0037	ERF4	ERF4 (ETHYLENE RESPONSIVE ELEMENT BINDING FACTOR 4); DNA binding / protein binding / transcription factor/ transcription repressor	AT3G15210	AT3G15210	820752	17.57				AT5G54770
248128_at	9.3	5.17	17.54	0.0001	0.0066	THI1	THI1; protein homodimerization	AT5G54770	AT5G54770	835567	17.54				AT3G50480
252170_at	5.6	1.48	17.31	7.61e-06	0.0027	HR4	HR4 (HOMOLOG OF RPW8 4)	AT3G26560; AT3G50480	AT3G50480	824212	17.31				AT1G50010
261639_at	5.24	1.13	17.25	6.59e-05	0.0047	TUA2	TUA2; structural constituent of cytoskeleton	AT1G50010	AT1G50010	839405; 841425	17.25				AT4G17230
245247_at	5.24	1.13	17.16	9.3e-05	0.0054	SCL13	SCL13 (Scarecrow-like 13); transcription factor	AT4G17230	AT4G17230	827435	17.16				AT1G56220
256225_at	5.37	1.28	17.03	1.5e-05	0.0029	AT1G56220	dormancy/auxin associated protein	AT1G56220	AT1G56220	842075	17.03				AT3G02550
258487_at	4.94	0.86	16.99	3.47e-05	0.0037	LBD41	LBD41 (LOB DOMAIN-CONTAINING PROTEIN 41)	AT3G02550	AT3G02550	821112	16.99				AT1G27400
264438_at	6.03	1.95	16.93	3.8e-05	0.0038	AT1G27400	60S ribosomal protein L17-1	AT1G27400	AT1G27400	839630	16.93				AT2G41840
260497_at	7.04	2.96	16.93	0.0002	0.0068	AT2G41840	40S ribosomal protein S2-3	AT2G41840	AT2G41840	818784	16.93				AT3G13920
258210_at	6.78	2.71	16.85	0.0001	0.0059	EIF4A1	EIF4A1 (EUKARYOTIC TRANSLATION INITIATION FACTOR 4A1); ATP-dependent helicase/ translation initiation factor	AT3G13920	AT3G13920	820605	16.85				AT1G59900
262908_at	5.34	1.27	16.77	4.08e-05	0.0039	AT-E1 ALPHA	AT-E1 ALPHA; oxidoreductase, acting on the aldehyde or oxo group of donors, disulfide as acceptor / pyruvate dehydrogenase (acetyl-transferring)	AT1G59900	AT1G59900	842284	16.77				AT5G65670
247148_at	5.34	1.29	16.55	1.94e-05	0.003	IAA9	IAA9 (INDOLE-3-ACETIC ACID INDUCIBLE 9); transcription factor	AT5G65670	AT5G65670	836693	16.55				AT1G15690
259504_at	7.06	3.03	16.25	0.0013	0.0226	AVP1	AVP1; ATPase/ hydrogen-translocating pyrophosphatase	AT1G15690	AT1G15690	838138	16.25				AT5G11770
250334_at	5.6	1.59	16.1	5.85e-06	0.0027	AT5G11770	NADH dehydrogenase (ubiquinone) Fe-S protein 7	AT5G11770	AT5G11770	831049	16.1				AT5G24490
249742_at	6.41	2.41	16.06	0.0001	0.006	AT5G24490	putative 30S ribosomal protein	AT5G24490	AT5G24490	832520	16.06				AT4G38920
252926_at	6.15	2.14	16.04	1.08e-05	0.0029	ATVHA-C3	ATVHA-C3 (VACUOLAR-TYPE H(+)-ATPASE C3); ATPase	AT4G38920	AT4G38920	816150; 829624; 830047	16.04				AT2G22500
264000_at	7.54	3.54	15.99	0.0037	0.0413	UCP5	UCP5 (UNCOUPLING PROTEIN 5); binding	AT2G22500	AT2G22500	816783	15.99				AT2G47940
266509_at	4.63	0.63	15.99	3.26e-05	0.0037	DEGP2	DEGP2; serine-type endopeptidase/ serine-type peptidase	AT2G47940	AT2G47940	819406	15.99				AT3G51550
252066_at	5.35	1.35	15.99	3.57e-06	0.0027	FER	FER (FERONIA); kinase/ protein kinase	AT3G51550	AT3G51550	824318	15.99				AT1G58380
245841_s_at	7.29	3.3	15.88	0.0003	0.0091	XW6	XW6; structural constituent of ribosome	AT1G58380; AT1G58684; AT1G58983; AT1G59359	AT1G58380; AT1G58684; AT1G58983; AT1G59359	842207; 842222; 842229; 842237	15.88				AT2G39730
245061_at	8.33	4.34	15.81	0.0001	0.0065	RCA	RCA (RUBISCO ACTIVASE); ADP binding / ATP binding / enzyme regulator/ ribulose-1,5-bisphosphate carboxylase/oxygenase activator	AT2G39730	AT2G39730	818558	15.81				AT3G53460
251956_at	6.41	2.43	15.79	2.48e-05	0.0033	CP29	CP29; RNA binding / poly(U) binding	AT3G53460	AT3G53460	824514	15.79				AT3G46780
252441_at	4.33	0.36	15.71	3.05e-06	0.0027	PTAC16	PTAC16 (PLASTID TRANSCRIPTIONALLY ACTIVE 16); binding / catalytic	AT3G46780	AT3G46780	823831	15.71				AT4G21960
254386_at	8.94	4.99	15.42	2.09e-05	0.0032	PRXR1	PRXR1; electron carrier/ heme binding / peroxidase	AT4G21960	AT4G21960	828285	15.42				AT5G49720
248573_at	5.87	1.92	15.41	0.001	0.0194	ATGH9A1	ATGH9A1 (ARABIDOPSIS THALIANA GLYCOSYL HYDROLASE 9A1); cellulase/ hydrolase, hydrolyzing O-glycosyl compounds	AT5G49720	AT5G49720	835035	15.41				AT1G42970
259625_at	7.27	3.34	15.29	3.6e-05	0.0037	GAPB	GAPB (GLYCERALDEHYDE-3-PHOSPHATE DEHYDROGENASE B SUBUNIT); glyceraldehyde-3-phosphate dehydrogenase (NADP+)/ glyceraldehyde-3-phosphate dehydrogenase	AT1G42970	AT1G42970	840895	15.29				AT3G28500
256597_at	4.96	1.03	15.24	0.0002	0.008	AT3G28500	60S acidic ribosomal protein P2-3	AT3G28500	AT3G28500	822480	15.24				AT5G46290
248903_at	5.26	1.34	15.16	2.67e-06	0.0027	KAS I	KAS I (3-KETOACYL-ACYL CARRIER PROTEIN SYNTHASE I); catalytic/ fatty-acid synthase	AT5G46290	AT5G46290	834671	15.16				AT3G50060
252193_at	5.36	1.45	15.01	0.0002	0.0079	MYB77	MYB77; DNA binding / transcription factor	AT3G50060	AT3G50060	824168	15.01				AT3G54810
251861_at	5.09	1.18	15.01	3.17e-06	0.0027	BME3	zinc finger (GATA type) family protein	AT3G54810	AT3G54810	824646	15.01				AT3G01500
259161_at	8.16	4.26	14.89	0.0002	0.007	CA1	CA1 (CARBONIC ANHYDRASE 1); carbonate dehydratase/ zinc ion binding	AT3G01500	AT3G01500	821134	14.89				AT4G23220
254255_at	4.25	0.36	14.88	5.21e-05	0.0043	CRK14	cysteine-rich receptor-like protein kinase 14	AT4G23220	AT4G23220	828421	14.88				AT1G74920
262173_at	4.92	1.03	14.83	4.14e-05	0.0039	ALDH10A8	ALDH10A8; 3-chloroallyl aldehyde dehydrogenase/ oxidoreductase	AT1G74920	AT1G74920	843831	14.83				AT5G12860
250278_at	5.38	1.5	14.74	2.3e-05	0.0033	DiT1	DiT1 (dicarboxylate transporter 1); oxoglutarate:malate antiporter	AT5G12860	AT5G12860	831126	14.74				AT4G11280
254926_at	6.06	2.19	14.69	6.91e-06	0.0027	ACS6	ACS6 (1-AMINOCYCLOPROPANE-1-CARBOXYLIC ACID (ACC) SYNTHASE 6); 1-aminocyclopropane-1-carboxylate synthase	AT4G11280	AT4G11280	826730	14.69				AT1G05190
264575_at	5.99	2.12	14.58	0.0001	0.0059	emb2394	emb2394 (embryo defective 2394); structural constituent of ribosome	AT1G05190	AT1G05190	839273	14.58				AT2G26900
266857_at	4.84	0.98	14.58	5.81e-06	0.0027	AT2G26900	sodium/pyruvate cotransporter BASS2	AT2G26900	AT2G26900	817231	14.58				AT4G34950
253215_at	4.66	0.8	14.5	3.4e-06	0.0027	AT4G34950	major facilitator family protein	AT4G34950	AT4G34950	829647	14.5				AT1G35720
261285_at	6.21	2.37	14.38	3.92e-06	0.0027	ANNAT1	ANNAT1 (ANNEXIN ARABIDOPSIS 1); ATP binding / calcium ion binding / calcium-dependent phospholipid binding / copper ion binding / peroxidase/ protein homodimerization	AT1G35720	AT1G35720	840476	14.38				AT2G27710
266256_at	6.34	2.52	14.2	4.2e-06	0.0027	AT2G27710	60S acidic ribosomal protein P2-2	AT2G27710	AT2G27710	817317	14.2				AT2G16660
265414_at	5.9	2.08	14.18	0.0004	0.0114	AT2G16660	Major facilitator superfamily protein	AT2G16660	AT2G16660	816167	14.18				AT2G40140
263379_at	5.24	1.43	14.02	1.34e-05	0.0029	CZF1	CZF1; transcription factor	AT2G40140	AT2G40140	818605	14.02				AT3G51800
246307_at	5.34	1.53	14.01	6.14e-06	0.0027	ATG2	ATG2; aminopeptidase/ metalloexopeptidase	AT3G51800	AT3G51800	824343	14.01				AT1G17290
260847_s_at	4.58	0.79	13.87	0.0007	0.0157	AlaAT1	AlaAT1 (ALANINE AMINOTRANSFERAS); ATP binding / L-alanine:2-oxoglutarate aminotransferase	AT1G17290; AT1G72330	AT1G17290; AT1G72330	838301; 843565	13.87				ATCG01100
244936_at	5.54	1.75	13.83	0.0001	0.0067	ndhA	NADH dehydrogenase subunit 1		ATCG01100	844804	13.83				AT5G48655
248665_at	5.44	1.66	13.79	0.0004	0.011	AT5G48655	RING/U-box domain-containing protein	AT5G48655	AT5G48655	834923	13.79				AT3G06890
258551_at	4.59	0.81	13.77	0.0002	0.0084	AT3G06890	hypothetical protein	AT3G06890	AT3G06890	819874	13.77				AT3G15640
258274_at	4.72	0.94	13.73	5.25e-06	0.0027	AT3G15640	cytochrome c oxidase subunit 5b-1	AT3G15640	AT3G15640	820806	13.73				AT2G01140
265735_at	4.39	0.61	13.66	1.58e-05	0.0029	AT2G01140	fructose-bisphosphate aldolase 3	AT2G01140	AT2G01140	814643	13.66				ATCG00905
244940_at	5.04	1.27	13.64	4.07e-05	0.0039	rps12	ribosomal protein S12		ATCG00905; ATCG01230	844801; 1466250	13.64				AT4G38970
252929_at	7.32	3.56	13.58	1.52e-05	0.0029	FBA2	fructose-bisphosphate aldolase 2	AT4G38970	AT4G38970	830052	13.58				AT2G43090
266451_at	4.93	1.16	13.57	2.63e-05	0.0034	AT2G43090	Aconitase/3-isopropylmalate dehydratase protein	AT2G43090	AT2G43090	818911	13.57				AT5G14040
250206_at	5.38	1.63	13.43	5.47e-05	0.0045	PHT3;1	phosphate transporter 3;1	AT5G14040	AT5G14040	831252	13.43				AT4G37870
253041_at	5.63	1.89	13.37	0.0006	0.0137	PCK1	PCK1 (PHOSPHOENOLPYRUVATE CARBOXYKINASE 1); ATP binding / phosphoenolpyruvate carboxykinase (ATP)/ phosphoenolpyruvate carboxykinase/ purine nucleotide binding	AT4G37870	AT4G37870	829943	13.37				AT5G01530
251082_at	8.88	5.15	13.32	7.75e-06	0.0027	LHCB4.1	chlorophyll a-b binding protein CP29.1	AT5G01530	AT5G01530	830325	13.32				AT2G38540
266421_at	9.31	5.58	13.31	1.93e-05	0.003	LP1	LP1; calmodulin binding	AT2G38540	AT2G38540	818436	13.31				AT4G17090
245346_at	4.68	0.95	13.31	3.85e-06	0.0027	CT-BMY	CT-BMY (CHLOROPLAST BETA-AMYLASE); beta-amylase	AT4G17090	AT4G17090	827419	13.31				AT3G02090
258862_at	5.35	1.63	13.21	0.0001	0.0065	MPPBETA	mitochondrial processing peptidase beta subunit, putative	AT3G02090	AT3G02090	821084	13.21				AT5G41740
249264_s_at	4.52	0.8	13.11	1.18e-05	0.0029	AT5G41740; AT5G41750	TIR-NBS-LRR class disease resistance protein	AT5G41740; AT5G41750	AT5G41740; AT5G41750	834177; 834178	13.11				AT1G06680
262632_at	9.44	5.73	13.05	1.21e-05	0.0029	PSBP-1	PSBP-1 (PHOTOSYSTEM II SUBUNIT P-1); poly(U) binding	AT1G06680	AT1G06680	837178	13.05				AT1G12840
261210_at	4.82	1.12	13.01	5.12e-05	0.0043	DET3	DET3 (DE-ETIOLATED 3); proton-transporting ATPase, rotational mechanism	AT1G12840	AT1G12840	837840	13.01				AT1G74970
262172_at	5.21	1.52	12.9	9.66e-05	0.0055	RPS9	RPS9 (RIBOSOMAL PROTEIN S9); structural constituent of ribosome	AT1G74970	AT1G74970	843836	12.9				AT1G43170
264421_at	8.48	4.8	12.86	0.0003	0.0101	ARP1	ARP1 (ARABIDOPSIS RIBOSOMAL PROTEIN 1); structural constituent of ribosome	AT1G43170	AT1G43170	840916	12.86				AT4G12800
254790_at	8.56	4.89	12.71	0.0124	0.0859	PSAL	PSAL (photosystem I subunit L)	AT4G12800	AT4G12800	826892	12.71				AT5G10860
250409_at	6.24	2.58	12.68	0.0065	0.0588	AT5G10860	CBS domain-containing protein	AT5G10860	AT5G10860	830953	12.68				AT4G24690
254144_at	5.15	1.5	12.54	5.18e-06	0.0027	AT4G24690	autophagy substrate NBR1	AT4G24690	AT4G24690	828571	12.54				AT5G61600
247543_at	4.78	1.14	12.5	8.79e-06	0.0027	ERF104	ethylene-responsive transcription factor ERF104	AT5G61600	AT5G61600	836281	12.5				AT1G79550
262944_at	6.26	2.62	12.44	0.0004	0.0116	PGK	PGK (PHOSPHOGLYCERATE KINASE); phosphoglycerate kinase	AT1G79550	AT1G79550	844293	12.44				AT5G54270
248151_at	9.17	5.54	12.4	2.19e-05	0.0032	LHCB3	LHCB3 (LIGHT-HARVESTING CHLOROPHYLL B-BINDING PROTEIN 3); structural molecule	AT5G54270	AT5G54270	835515	12.4				AT1G05850
261279_at	6.76	3.13	12.39	0.0003	0.01	POM1	POM1 (POM-POM1); chitinase	AT1G05850	AT1G05850	837095	12.39				AT4G17490
245250_at	5.17	1.54	12.36	0.0001	0.0056	ATERF6	ATERF6 (ETHYLENE RESPONSIVE ELEMENT BINDING FACTOR 6); DNA binding / transcription factor	AT4G17490	AT4G17490	827463	12.36				AT5G66190
247131_at	5.88	2.26	12.31	0.0004	0.0105	FNR1	FNR1 (FERREDOXIN-NADP(+)-OXIDOREDUCTASE 1); NADPH dehydrogenase/ electron transporter, transferring electrons within the cyclic electron transport pathway of photosynthesis/ electron transporter, transferring electrons within the noncyclic electron transp	AT5G66190	AT5G66190	836751	12.31				AT5G05170
250827_at	5.78	2.17	12.28	0.0016	0.0254	CEV1	CEV1 (CONSTITUTIVE EXPRESSION OF VSP 1); cellulose synthase/ transferase, transferring glycosyl groups	AT5G05170	AT5G05170	830399	12.28				AT5G13630
250243_at	5.72	2.11	12.27	0.0022	0.031	GUN5	GUN5 (GENOMES UNCOUPLED 5); magnesium chelatase	AT5G13630	AT5G13630	831207	12.27				AT4G16190
245483_at	5.97	2.36	12.24	1.57e-05	0.0029	AT4G16190	papain family cysteine protease	AT4G16190	AT4G16190	827311	12.24				AT4G27520
253875_at	5.63	2.02	12.18	0.0101	0.0767	ENODL2	early nodulin-like protein 2	AT4G27520	AT4G27520	828861	12.18				AT5G25460
246919_at	4.57	0.98	12.1	4.33e-06	0.0027	AT5G25460	UF642 l-GalL-responsive protein 1	AT5G25460	AT5G25460	832620	12.1				AT5G48380
248698_at	5.55	1.96	12.01	0.0029	0.0363	BIR1	BAK1-interacting receptor-like kinase BIR1	AT5G48380	AT5G48380	834892	12.01				AT2G47610
245121_at	6.82	3.24	11.99	1.57e-05	0.0029	AT2G47610	60S ribosomal protein L7a-1	AT2G47610	AT2G47610	819374	11.99				AT2G10940
265400_at	7.62	4.04	11.96	0.0002	0.0084	AT2G10940	Bifunctional inhibitor/lipid-transfer protein/seed storage 2S albumin superfamily protein	AT2G10940	AT2G10940	815558	11.96				AT3G59310
251516_s_at	4.78	1.21	11.92	4.37e-06	0.0027	AT3G59310; AT3G59320	hypothetical protein	AT3G59310; AT3G59320	AT3G59310; AT3G59320	825100; 825101	11.92				AT5G63860
247307_at	4.73	1.16	11.89	6.7e-05	0.0048	UVR8	UVR8 (UVB-RESISTANCE 8); chromatin binding / guanyl-nucleotide exchange factor	AT5G21326; AT5G63860	AT5G63860	836506	11.89				AT1G08200
266205_s_at	5.11	1.54	11.85	3.11e-05	0.0036	AXS2	AXS2 (UDP-D-APIOSE/UDP-D-XYLOSE SYNTHASE 2); UDP-glucuronate decarboxylase	AT1G08200; AT2G27860	AT1G08200; AT2G27860	817332; 837341	11.85				AT1G10950
260482_at	4.09	0.52	11.84	4.14e-05	0.0039	TMN1	transmembrane nine 1	AT1G10950	AT1G10950	837638	11.84				AT3G04120
258588_s_at	7.15	3.59	11.83	0.0003	0.0101	GAPC1	GAPC1 (GLYCERALDEHYDE-3-PHOSPHATE DEHYDROGENASE C SUBUNIT 1); glyceraldehyde-3-phosphate dehydrogenase (phosphorylating)/ glyceraldehyde-3-phosphate dehydrogenase	AT3G04120	AT3G04120	819567	11.83				AT1G48630
256144_at	5.44	1.88	11.78	9.02e-06	0.0027	RACK1B_AT	RACK1B_AT (RECEPTOR FOR ACTIVATED C KINASE 1 B); nucleotide binding	AT1G48630	AT1G48630	841284	11.78				AT1G07320
261078_at	6.45	2.9	11.73	5.22e-05	0.0043	RPL4	RPL4; poly(U) binding / structural constituent of ribosome	AT1G07320	AT1G07320	837243	11.73				AT3G14210
257008_at	8.47	4.92	11.71	1.38e-05	0.0029	ESM1	ESM1 (epithiospecifier modifier 1); carboxylesterase/ hydrolase, acting on ester bonds	AT3G14210	AT3G14210	820639	11.71				AT3G54050
251885_at	5.62	2.07	11.65	1.19e-05	0.0029	HCEF1	fructose-1,6-bisphosphatase	AT3G54050	AT3G54050	824572	11.65				AT2G36880
263838_at	5.24	1.7	11.64	7.85e-05	0.0051	MAT3	MAT3 (methionine adenosyltransferase 3); copper ion binding / methionine adenosyltransferase	AT2G36880	AT2G36880	818260	11.64				AT5G66570
247073_at	8.83	5.29	11.64	8.31e-06	0.0027	PSBO1	PSBO1 (PS II OXYGEN-EVOLVING COMPLEX 1); oxygen evolving/ poly(U) binding	AT5G66570	AT5G66570	836789	11.64				AT1G48410
262246_at	4.49	0.95	11.62	1.24e-05	0.0029	AGO1	AGO1 (ARGONAUTE 1); endoribonuclease/ miRNA binding / protein binding / siRNA binding	AT1G48410	AT1G48410	841262	11.62				AT1G07890
261412_at	7	3.47	11.61	0.0031	0.0375	APX1	APX1 (ascorbate peroxidase 1); L-ascorbate peroxidase	AT1G07890	AT1G07890	837304	11.61				AT4G25570
245238_at	5.23	1.69	11.6	8.05e-06	0.0027	ACYB-2	ACYB-2; carbon-monoxide oxygenase	AT4G25570	AT4G25570	828662	11.6				AT1G26850
263692_at	5.75	2.22	11.59	0.0001	0.0058	AT1G26850	putative methyltransferase PMT2	AT1G26850	AT1G26850	839229	11.59				AT3G62870
251185_at	7.85	4.32	11.55	0.0008	0.0175	AT3G62870	60S ribosomal protein L7a-2	AT3G62870	AT3G62870	825462	11.55				AT1G59870
262899_at	5.96	2.45	11.43	8.34e-06	0.0027	PEN3	PEN3 (PENETRATION 3); ATPase, coupled to transmembrane movement of substances / cadmium ion transmembrane transporter	AT1G59870	AT1G59870	842281	11.43				AT2G18960
266939_at	5.58	2.06	11.43	3.11e-05	0.0036	AHA1	AHA1 (ARABIDOPSIS H+ ATPASE 1); ATPase/ hydrogen-exporting ATPase, phosphorylative mechanism / protein binding	AT2G18960	AT2G18960	816413	11.43				AT2G21160
264020_at	4.98	1.48	11.38	0.0005	0.0125	AT2G21160	translocon-associated protein subunit alpha	AT2G21160	AT2G21160	816651	11.38				AT4G39090
252927_at	6.03	2.53	11.36	8.44e-06	0.0027	RD19	RD19 (RESPONSIVE TO DEHYDRATION 19); cysteine-type endopeptidase/ cysteine-type peptidase	AT4G39090	AT4G39090	830064	11.36				AT3G10985
256433_at	5.12	1.62	11.27	0.0068	0.0605	SAG20	SAG20 (SENESCENCE ASSOCIATED GENE 20)	AT3G10985	AT3G10985	2745879	11.27				AT1G53240
260615_at	5.84	2.35	11.25	0.0128	0.0873	mMDH1	malate dehydrogenase 1	AT1G53240	AT1G53240	841757	11.25				AT2G01670
265872_at	4.84	1.36	11.18	5.8e-05	0.0046	atnudt17	atnudt17 (Arabidopsis thaliana Nudix hydrolase homolog 17); hydrolase	AT2G01670	AT2G01670	814696	11.18				AT1G29910
255997_s_at	7.9	4.42	11.17	3.45e-05	0.0037	CAB3	CAB3 (CHLOROPHYLL A/B BINDING PROTEIN 3); chlorophyll binding	AT1G29910; AT1G29920; AT1G29930	AT1G29910; AT1G29920; AT1G29930	839869; 839870; 839871	11.17				AT1G58807
245219_at	4.64	1.16	11.1	5.85e-06	0.0027	AT1G58807; AT1G59124	putative disease resistance protein RDL5; putative disease resistance protein	AT1G58807; AT1G59124	AT1G58807; AT1G59124	842225; 842232	11.1				ATCG00550
245021_at	5.18	1.71	11.04	0.0001	0.0056	psbJ	photosystem II reaction center subunit X		ATCG00550	844749	11.04				AT1G69840
260401_at	5.41	1.96	10.95	6.41e-06	0.0027	AT1G69840	Hypersensitive-induced response protein 2	AT1G69840	AT1G69840	843320	10.95				AT3G63490
251120_at	5.36	1.9	10.95	0.0019	0.028	AT3G63490	50S ribosomal protein L1	AT3G63490	AT3G63490	825524	10.95				AT5G19940
246154_at	5.73	2.28	10.94	0.0023	0.032	AT5G19940	plastid-lipid associated protein PAP / fibrillin family protein	AT5G19940	AT5G19940	832116	10.94				AT5G13450
250236_at	5.55	2.1	10.92	0.0002	0.0087	ATP5	delta subunit of Mt ATP synthase	AT5G13450	AT5G13450	831186	10.92				AT4G34710
253203_at	6.13	2.68	10.88	0.0003	0.0101	ADC2	ADC2 (ARGININE DECARBOXYLASE 2); arginine decarboxylase	AT4G34710	AT4G34710	829623	10.88				AT3G26520
257313_at	7.93	4.5	10.82	1.19e-05	0.0029	TIP2	TIP2 (TONOPLAST INTRINSIC PROTEIN 2); water channel	AT3G26520	AT3G26520	822259	10.82				AT1G27310
264446_at	5.16	1.73	10.78	0.0003	0.0097	NTF2A	NTF2A (NUCLEAR TRANSPORT FACTOR 2A); Ran GTPase binding / protein transporter	AT1G27310	AT1G27310	839620	10.78				AT1G14400
261484_at	5.89	2.46	10.75	0.0022	0.0312	UBC1	UBC1 (UBIQUITIN CARRIER PROTEIN 1); ubiquitin-protein ligase	AT1G14400	AT1G14400	838002	10.75				ATCG00750
244979_at	6.31	2.9	10.65	1.49e-05	0.0029	rps11	30S ribosomal protein S11		ATCG00750	844726	10.65				AT5G07090
250667_at	4.48	1.07	10.64	2.86e-05	0.0035	AT5G07090	40S ribosomal protein S4-2	AT5G07090	AT5G07090	830600	10.64				AT2G27720
266258_at	7.71	4.3	10.61	1.91e-05	0.003	AT2G27720	60S acidic ribosomal protein P2-1	AT2G27720	AT2G27720	817318	10.61				AT4G38130
252982_at	3.91	0.52	10.53	3.39e-05	0.0037	HD1	HD1 (HISTONE DEACETYLASE 1); basal transcription repressor/ histone deacetylase/ protein binding	AT4G38130	AT4G38130	829969	10.53				AT5G43830
249121_at	4.96	1.56	10.52	0.0003	0.0096	AT5G43830	aluminium induced protein with YGL and LRDR motifs	AT5G43830	AT5G43830	834405	10.52				AT1G08830
264809_at	7.04	3.65	10.48	0.0015	0.0247	CSD1	CSD1 (COPPER/ZINC SUPEROXIDE DISMUTASE 1); superoxide dismutase	AT1G08830	AT1G08830	837405	10.48				AT4G19120
254563_at	5.7	2.32	10.46	1.35e-05	0.0029	ERD3	ERD3 (early-responsive to dehydration 3)	AT4G19120	AT4G19120	827650	10.46				AT1G01320
261053_at	4.58	1.2	10.45	1.24e-05	0.0029	AT1G01320	tetratricopeptide repeat-containing protein	AT1G01320	AT1G01320	839293	10.45				AT1G09070
264655_at	5.34	1.96	10.39	0.0013	0.0229	SRC2	SRC2 (SOYBEAN GENE REGULATED BY COLD-2); protein binding	AT1G09070	AT1G09070	837428	10.39				AT1G24510
265010_at	4.26	0.89	10.37	1.6e-05	0.0029	AT1G24510	T-complex protein 1 subunit epsilon	AT1G24510	AT1G24510	839066	10.37				AT3G50820
252130_at	7.03	3.65	10.37	8e-05	0.0051	PSBO2	PSBO2 (PHOTOSYSTEM II SUBUNIT O-2); oxygen evolving/ poly(U) binding	AT3G50820	AT3G50820	824246	10.37				AT1G01620
259431_at	5.59	2.22	10.28	4.43e-05	0.004	PIP1C	PIP1C (PLASMA MEMBRANE INTRINSIC PROTEIN 1C); water channel	AT1G01620	AT1G01620	839235	10.28				AT4G15560
245281_at	5.94	2.58	10.27	0.0003	0.0097	CLA1	CLA1 (CLOROPLASTOS ALTERADOS 1); 1-deoxy-D-xylulose-5-phosphate synthase	AT4G15560	AT4G15560	827230	10.27				AT5G28050
246702_at	4.58	1.22	10.27	0.0002	0.0069	AT5G28050	Cytidine/deoxycytidylate deaminase family protein	AT5G28050	AT5G28050	832875	10.27				AT3G47470
252430_at	8.99	5.63	10.25	3.34e-05	0.0037	LHCA4	LHCA4 (LIGHT-HARVESTING CHLOROPHYLL-PROTEIN COMPLEX I SUBUNIT A4); chlorophyll binding	AT3G47470	AT3G47470	823901	10.25				AT1G74950
262171_at	5.18	1.82	10.24	9.37e-05	0.0054	TIFY10B	TIFY10B	AT1G74950	AT1G74950	843834	10.24				AT1G54080
263160_at	4.38	1.02	10.23	0.0002	0.0087	UBP1A	oligouridylate-binding protein, putative	AT1G54080	AT1G54080	841846	10.23				AT5G51550
248419_at	4.08	0.73	10.18	3.26e-05	0.0037	EXL3	EXL3 (EXORDIUM LIKE 3)	AT5G51550	AT5G51550	835229	10.18				AT4G23630
254227_at	5.22	1.87	10.17	0.0013	0.0223	BTI1	BTI1 (VIRB2-INTERACTING PROTEIN 1)	AT4G23630	AT4G23630	828463	10.17				AT2G20870
265441_at	4.13	0.79	10.14	2.71e-05	0.0034	AT2G20870	putative cell wall protein	AT2G20870	AT2G20870	816620	10.14				AT1G14670
262846_at	3.92	0.58	10.12	1.37e-05	0.0029	AT1G14670	putative endomembrane protein 70	AT1G14670	AT1G14670	838029	10.12				AT2G21330
263761_at	5.04	1.7	10.08	2.39e-05	0.0033	FBA1	fructose-bisphosphate aldolase 1	AT2G21330	AT2G21330	816672	10.08				AT3G25520
257906_at	5.88	2.55	10.07	0.0001	0.0058	ATL5	ATL5 (A. THALIANA RIBOSOMAL PROTEIN L5); 5S rRNA binding / structural constituent of ribosome	AT3G25520	AT3G25520	822138	10.07				AT5G04340
245711_at	4.91	1.58	10.07	7.16e-06	0.0027	ZAT6	ZAT6 (ZINC FINGER OF ARABIDOPSIS THALIANA 6); nucleic acid binding / transcription factor/ zinc ion binding	AT5G04340	AT5G04340	830313	10.07				AT4G31580
253536_at	4.34	1.01	10.06	0.0008	0.0166	SRZ-22	SRZ-22; protein binding	AT4G31580	AT4G31580	829285	10.06				AT4G38580
252956_at	4.32	0.99	10.03	5.69e-06	0.0027	ATFP6	ATFP6 (FARNESYLATED PROTEIN 6); metal ion binding	AT4G38580	AT4G38580	830015	10.03				AT4G14880
245286_at	6.21	2.89	10.01	0.0001	0.006	OASA1	OASA1 (O-ACETYLSERINE (THIOL) LYASE (OAS-TL) ISOFORM A1); cysteine synthase	AT4G14880	AT4G14880	827145	10.01				AT3G26060
258087_at	5.86	2.54	9.99	0.0179	0.1054	ATPRX Q	ATPRX Q; antioxidant/ peroxiredoxin	AT3G26060	AT3G26060	822203	9.99				AT4G34460
253204_at	4.54	1.22	9.98	0.0011	0.0199	AGB1	AGB1 (GTP BINDING PROTEIN BETA 1); GTPase/ nucleotide binding / protein binding	AT4G34460	AT4G34460	829597	9.98				AT1G78850
264299_s_at	5.23	1.91	9.95	0.0001	0.0058	AT1G78850; AT1G78860	curculin-like (mannose-binding) lectin family protein	AT1G78850; AT1G78860	AT1G78850; AT1G78860	844222; 844223	9.95				AT1G75500
262951_at	4.19	0.88	9.89	0.0002	0.0068	WAT1	protein walls are thin 1	AT1G75500	AT1G75500	843886	9.89				AT5G24930
246977_at	5.06	1.76	9.87	6.98e-06	0.0027	COL4	zinc finger (B-box type) family protein	AT5G24930	AT5G24930	832563	9.87				AT4G02580
255442_at	6.12	2.81	9.86	1.83e-05	0.003	AT4G02580	NADH dehydrogenase (ubiquinone) flavoprotein 2	AT4G02580	AT4G02580	828130	9.86				AT1G29070
260898_at	7.13	3.82	9.86	0.0016	0.025	AT1G29070	50S ribosomal protein L34	AT1G29070	AT1G29070	839781	9.86				AT1G11860
264394_at	5.81	2.52	9.81	0.0019	0.028	AT1G11860	aminomethyltransferase	AT1G11860	AT1G11860	837733	9.81				AT2G47400
260529_at	7.43	4.14	9.76	0.0011	0.0206	CP12-1	CP12-1	AT2G47400	AT2G47400	819353	9.76				AT1G20950
262806_at	4.6	1.32	9.74	9.77e-05	0.0056	AT1G20950	pyrophosphate--fructose 6-phosphate 1-phosphotransferase subunit alpha 1	AT1G20950	AT1G20950	838689	9.74				AT4G25490
254074_at	4.08	0.81	9.65	1.35e-05	0.0029	CBF1	CBF1 (C-REPEAT/DRE BINDING FACTOR 1); DNA binding / transcription activator/ transcription factor	AT4G25490	AT4G25490	828653	9.65				AT3G20000
256628_at	4.25	0.98	9.65	9.81e-06	0.0029	TOM40	TOM40; P-P-bond-hydrolysis-driven protein transmembrane transporter/ voltage-gated anion channel	AT3G20000	AT3G20000	821538	9.65				AT3G28180
257071_at	4.9	1.63	9.63	0.0072	0.0624	ATCSLC04	ATCSLC04 (CELLULOSE-SYNTHASE LIKE C4); cellulose synthase/ transferase, transferring glycosyl groups	AT3G28180	AT3G28180	822444	9.63				AT4G25370
254072_at	4.28	1.02	9.6	7.29e-06	0.0027	AT4G25370	Double Clp-N motif protein	AT4G25370	AT4G25370	828640	9.6				AT4G01050
255572_at	4.89	1.63	9.6	0.0002	0.008	TROL	thylakoid rhodanese-like protein	AT4G01050	AT4G01050	827921	9.6				AT3G07110
258837_at	7.1	3.85	9.48	0.0046	0.0473	AT3G07110	60S ribosomal protein L13a-1	AT3G07110	AT3G07110	819897	9.48				AT1G19350
259955_s_at	3.95	0.71	9.43	1.03e-05	0.0029	BZR1	BZR1 (BRASSINAZOLE-RESISTANT 1); DNA binding / transcription regulator/ transcription repressor	AT1G19350; AT1G75080	AT1G19350; AT1G75080	838518; 843845	9.43				AT3G13290
257684_s_at	3.89	0.66	9.42	2.97e-05	0.0035	VCS	VCS (VARICOSE); nucleotide binding / protein homodimerization	AT3G13290; AT3G13300	AT3G13290; AT3G13300	820529; 820530	9.42				AT5G11170
250367_s_at	5.17	1.94	9.38	6.38e-06	0.0027	AT5G11170; AT5G11200	DEAD-box ATP-dependent RNA helicase 15; DEAD-box ATP-dependent RNA helicase 56	AT5G11170; AT5G11200	AT5G11170; AT5G11200	830986; 830990	9.38				AT1G13440
259361_at	7.91	4.68	9.35	0.0002	0.0087	GAPC2	GAPC2 (GLYCERALDEHYDE-3-PHOSPHATE DEHYDROGENASE C2); NAD or NADH binding / binding / catalytic/ glyceraldehyde-3-phosphate dehydrogenase (phosphorylating)/ glyceraldehyde-3-phosphate dehydrogenase	AT1G13440	AT1G13440	837904	9.35				AT5G20950
246184_at	4.37	1.15	9.34	1.46e-05	0.0029	AT5G20950	glycosyl hydrolase family protein	AT5G20950	AT5G20950	832220	9.34				AT2G44350
267368_at	3.84	0.62	9.34	7.99e-05	0.0051	ATCS	ATCS; ATP binding / ATP citrate synthase/ citrate (SI)-synthase	AT2G44350	AT2G44350	819042	9.34				AT1G04680
264611_at	4.21	0.99	9.3	0.0003	0.009	AT1G04680	putative pectate lyase 1	AT1G04680	AT1G04680	839452	9.3				AT5G47030
248825_at	4.68	1.46	9.29	3.4e-05	0.0037	AT5G47030	ATP synthase subunit delta'	AT5G47030	AT5G47030	834749	9.29				AT2G40490
255826_at	4.59	1.38	9.25	1.08e-05	0.0029	HEME2	HEME2; uroporphyrinogen decarboxylase	AT2G40490	AT2G40490	818644	9.25				AT3G27830
257225_s_at	7.84	4.64	9.18	8.85e-06	0.0027	RPL12-C	RPL12-C (ribosomal protein l12-c); structural constituent of ribosome	AT3G27830; AT3G27850	AT3G27830; AT3G27850	822403; 822405	9.18				AT2G24790
263537_at	4.97	1.77	9.18	1.7e-05	0.003	COL3	COL3 (CONSTANS-LIKE 3); protein binding / transcription factor/ zinc ion binding	AT2G24790	AT2G24790	817016	9.18				AT3G11630
259237_at	7.88	4.68	9.18	3.13e-05	0.0036	AT3G11630	2-Cys peroxiredoxin BAS1	AT3G11630	AT3G11630	820335	9.18				AT1G51200
265150_at	6.21	3.02	9.1	3.75e-05	0.0037	AT1G51200	zinc finger A20 and AN1 domain-containing stress-associated protein 2	AT1G51200	AT1G51200	841543	9.1				AT5G59310
247718_at	3.71	0.53	9.04	3.47e-05	0.0037	LTP4	LTP4 (LIPID TRANSFER PROTEIN 4); lipid binding	AT5G59310	AT5G59310	836050	9.04				AT5G35360
246613_at	4.68	1.51	9.04	1.46e-05	0.0029	CAC2	CAC2; acetyl-CoA carboxylase/ biotin carboxylase	AT5G35360	AT5G35360	833497	9.04				AT5G19770
245915_s_at	7.21	4.03	9.03	5.86e-05	0.0046	TUA3	TUA3; structural constituent of cytoskeleton	AT5G19770; AT5G19780	AT5G19770; AT5G19780	832097; 832098	9.03				AT1G56200
256223_at	4.23	1.06	8.98	6.04e-06	0.0027	emb1303	emb1303 (embryo defective 1303)	AT1G56200	AT1G56200	842073	8.98				AT5G41970
249238_at	3.83	0.66	8.98	3.57e-05	0.0037	AT5G41970	Metal-dependent protein hydrolase	AT5G41970	AT5G41970	834202	8.98				AT5G51110
248449_at	5.37	2.21	8.95	5.84e-06	0.0027	AT5G51110	transcriptional coactivator/pterin dehydratase	AT5G51110	AT5G51110	835185	8.95				AT2G03120
266709_at	4.23	1.07	8.94	0.0002	0.0079	ATSPP	ATSPP (ARABIDOPSIS SIGNAL PEPTIDE PEPTIDASE); aspartic-type endopeptidase	AT2G03120	AT2G03120	814841	8.94				AT5G56000
248043_s_at	7.78	4.63	8.91	5.9e-06	0.0027	HSP81-3	HSP81-3; ATP binding / unfolded protein binding	AT5G56000; AT5G56010	AT5G56000; AT5G56010	835698; 835699	8.91				AT4G13510
254723_at	4.59	1.43	8.9	7.45e-06	0.0027	AMT1;1	AMT1;1 (AMMONIUM TRANSPORTER 1;1); ammonium transmembrane transporter	AT4G13510	AT4G13510	826983	8.9				AT1G78370
260745_at	5.97	2.82	8.89	0.0192	0.11	ATGSTU20	ATGSTU20 (GLUTATHIONE S-TRANSFERASE TAU 20); glutathione transferase	AT1G78370	AT1G78370	844173	8.89				AT5G45680
248962_at	5.02	1.87	8.85	6.72e-06	0.0027	FKBP13	FK506-binding protein 1 (FKBP13)	AT5G45680	AT5G45680	834607	8.85				AT4G30600
253625_at	5.35	2.21	8.83	0.0077	0.065	AT4G30600	signal recognition particle receptor subunit alpha	AT4G30600	AT4G30600	829183	8.83				AT1G04410
263663_at	7.74	4.6	8.83	0.0007	0.0161	AT1G04410	malate dehydrogenase	AT1G04410	AT1G04410	839527	8.83				AT1G78080
262135_at	3.66	0.52	8.82	0.0001	0.0059	RAP2.4	RAP2.4 (related to AP2 4); DNA binding / transcription factor	AT1G78080	AT1G78080	844143	8.82				AT3G56340
251737_at	6.96	3.83	8.78	0.0001	0.006	AT3G56340	40S ribosomal protein S26-3	AT3G56340	AT3G56340	824801	8.78				AT3G13750
256772_at	4.53	1.41	8.72	0.0005	0.013	BGAL1	BGAL1 (Beta galactosidase 1); beta-galactosidase/ catalytic/ cation binding / heme binding / peroxidase/ sugar binding	AT3G13750	AT3G13750	820584	8.72				AT4G28440
253775_at	4.27	1.14	8.71	1.31e-05	0.0029	AT4G28440	Nucleic acid-binding, OB-fold-like protein	AT4G28440	AT4G28440	828961	8.71				AT3G19820
257938_at	6.1	2.98	8.69	1.74e-05	0.003	DWF1	DWF1 (DWARF 1); calmodulin binding / catalytic	AT3G19820	AT3G19820	821519	8.69				AT5G67590
247011_at	5.11	2	8.66	0.0002	0.0076	FRO1	FRO1 (FROSTBITE1); NADH dehydrogenase (ubiquinone)	AT5G67590	AT5G67590	836895	8.66				AT1G28380
261445_at	4.86	1.74	8.65	0.0032	0.0379	NSL1	NSL1 (necrotic spotted lesions 1)	AT1G28380	AT1G28380	839735	8.65				AT1G80600
260286_at	4.21	1.09	8.65	3.64e-05	0.0037	WIN1	WIN1 (HOPW1-1-INTERACTING 1); N2-acetyl-L-ornithine:2-oxoglutarate 5-aminotransferase/ catalytic/ pyridoxal phosphate binding / transaminase	AT1G80600	AT1G80600	844399	8.65				AT1G48920
246623_at	5.34	2.23	8.63	0.0048	0.049	ATNUC-L1	ATNUC-L1; nucleic acid binding / nucleotide binding	AT1G48920	AT1G48920	841314	8.63				AT5G16150
246508_at	4.42	1.31	8.61	9.13e-05	0.0054	PGLCT	PGLCT (PLASTIDIC GLC TRANSLOCATOR); carbohydrate transmembrane transporter/ sugar:hydrogen symporter	AT5G16150	AT5G16150	831472	8.61				ATCG00580
244964_at	5.01	1.9	8.6	5.59e-05	0.0045	psbE	cytochrome b559 alpha subunit		ATCG00580	844745	8.6				AT5G24610
249753_at	4.15	1.04	8.6	0.0007	0.016	AT5G24610	hypothetical protein	AT5G24610	AT5G24610	832532	8.6				AT4G36010
253104_at	5.08	1.97	8.6	1.23e-05	0.0029	AT4G36010	pathogenesis-related thaumatin family protein	AT4G36010	AT4G36010	829757	8.6				AT1G66850
256381_at	4.29	1.19	8.58	4.92e-05	0.0042	AT1G66850	bifunctional inhibitor/lipid-transfer protein/seed storage 2S albumin-like protein	AT1G66850	AT1G66850	843003	8.58				AT3G51600
252115_at	6.14	3.05	8.51	1.03e-05	0.0029	LTP5	LTP5 (Lipid transfer protein 5); lipid transporter	AT3G51600	AT3G51600	824323	8.51				AT2G37340
266005_at	4.37	1.29	8.45	0.0001	0.0066	RSZ33	RSZ33; nucleic acid binding / nucleotide binding / zinc ion binding	AT2G37340	AT2G37340	818311	8.45				AT1G66100
256527_at	4.17	1.09	8.45	6.54e-06	0.0027	AT1G66100	probable thionin-2.4	AT1G66100	AT1G66100	842924	8.45				AT2G28950
266790_at	5.34	2.26	8.43	6.26e-05	0.0047	ATEXPA6	ATEXPA6 (ARABIDOPSIS THALIANA EXPANSIN A6)	AT2G28950	AT2G28950	817444	8.43				AT1G21750
262504_at	4.36	1.28	8.42	0.0006	0.0145	ATPDIL1-1	ATPDIL1-1 (PDI-LIKE 1-1); protein disulfide isomerase	AT1G21750	AT1G21750	838779	8.42				AT4G38550
252976_s_at	4.93	1.86	8.42	0.0006	0.0138	AT4G38550	phospholipase like protein (PEARLI 4) family	AT4G38550	AT4G38550	830012	8.42				AT2G24200
265996_at	4.38	1.31	8.4	0.0013	0.0221	AT2G24200	aminopeptidase family protein	AT2G24200	AT2G24200	816954	8.4				AT2G35120
266517_at	3.99	0.93	8.36	8.13e-05	0.0051	AT2G35120	glycine cleavage system H protein 2	AT2G35120	AT2G35120	818078	8.36				AT5G08280
246033_at	6.2	3.14	8.36	4.29e-05	0.004	HEMC	HEMC (HYDROXYMETHYLBILANE SYNTHASE); hydroxymethylbilane synthase	AT5G08280	AT5G08280	830724	8.36				AT5G57870
247839_at	4.44	1.38	8.35	7.1e-05	0.0049	eIFiso4G1	putative translation initiation factor	AT5G57870	AT5G57870	835897	8.35				AT2G05920
266022_at	4.87	1.82	8.31	0.0016	0.0252	AT2G05920	Subtilase-like protein	AT2G05920	AT2G05920	815145	8.31				AT5G12250
250317_at	4.57	1.52	8.29	0.0037	0.0413	TUB6	TUB6 (BETA-6 TUBULIN); structural constituent of cytoskeleton	AT5G12250	AT5G12250	831100	8.29				AT2G04780
263628_at	4.77	1.72	8.28	1.4e-05	0.0029	FLA7	FLA7 (FASCICLIN-LIKE ARABINOOGALACTAN 7)	AT2G04780	AT2G04780	815021	8.28				AT2G31610
263400_s_at	5.57	2.53	8.23	2.16e-05	0.0032	AT2G31610; AT3G53870	40S ribosomal protein S3-1; 40S ribosomal protein S3-2	AT2G31610; AT3G53870	AT2G31610; AT3G53870	817719; 824554	8.23				AT1G56190
256228_at	5.37	2.33	8.23	0.0004	0.0111	AT1G56190	phosphoglycerate kinase	AT1G56190	AT1G56190	842072	8.23				AT4G02500
255483_at	4.06	1.03	8.14	3.33e-05	0.0037	XT2	XT2 (UDP-XYLOSYLTRANSFERASE 2); UDP-xylosyltransferase/ transferase/ transferase, transferring glycosyl groups / xyloglucan 6-xylosyltransferase	AT4G02500	AT4G02500	827940	8.14				AT3G18490
257722_at	4.43	1.4	8.13	0.0004	0.0116	AT3G18490	protein ASPARTIC PROTEASE IN GUARD CELL 1	AT3G18490	AT3G18490	821379	8.13				AT5G59950
247653_at	3.5	0.49	8.08	2.86e-05	0.0035	AT5G59950	RNA recognition motif-containing protein	AT5G59950	AT5G59950	836117	8.08				AT2G24550
263799_at	4.66	1.65	8.07	1.4e-05	0.0029	AT2G24550	hypothetical protein	AT2G24550	AT2G24550	816991	8.07				AT2G27080
266316_at	5.27	2.26	8.04	3.22e-05	0.0037	AT2G27080	late embryogenesis abundant hydroxyproline-rich glycoprotein	AT2G27080	AT2G27080	817250	8.04				AT3G20050
257125_at	3.78	0.78	8.02	1.73e-05	0.003	ATTCP-1	ATTCP-1; ATP binding / protein binding / unfolded protein binding	AT3G20050	AT3G20050	821544	8.02				AT2G06530
265375_at	5.23	2.23	8.01	2.18e-05	0.0032	VPS2.1	VPS2.1	AT2G06530	AT2G06530	815211	8.01				AT4G35480
253140_at	4.81	1.81	8	0.0011	0.02	RHA3B	RHA3B; protein binding / zinc ion binding	AT4G35480	AT4G35480	829700	8				AT4G02080
255505_at	5.25	2.25	7.98	0.0005	0.0126	ATSAR2	ATSAR2 (ARABIDOPSIS THALIANA SECRETION-ASSOCIATED RAS SUPER FAMILY 2); GTP binding	AT4G02080	AT4G02080	827368	7.98				AT4G31500
253534_at	5.39	2.4	7.96	0.0012	0.0214	CYP83B1	CYP83B1 (CYTOCHROME P450 MONOOXYGENASE 83B1); oxidoreductase, acting on paired donors, with incorporation or reduction of molecular oxygen, NADH or NADPH as one donor, and incorporation of one atom of oxygen / oxygen binding	AT4G31500	AT4G31500	829277	7.96				AT3G12630
256231_at	5.44	2.45	7.93	1.49e-05	0.0029	AT3G12630	E3 ligase SAP5	AT3G12630	AT3G12630	820443	7.93				AT1G30580
263224_at	4.98	1.99	7.93	0.0069	0.0608	AT1G30580	GTP-binding protein	AT1G30580	AT1G30580	839938	7.93				AT1G49240
260765_at	5.44	2.46	7.91	0.0001	0.006	ACT8	ACT8 (ACTIN 8); copper ion binding / structural constituent of cytoskeleton	AT1G49240	AT1G49240	841347	7.91				AT1G67430
264233_at	8.17	5.19	7.91	1.83e-05	0.003	AT1G67430	60S ribosomal protein L17-2	AT1G67430	AT1G67430	843063	7.91				AT3G01790
258995_at	4.32	1.34	7.88	0.0003	0.0095	AT3G01790	large subunit ribosomal protein L13	AT3G01790	AT3G01790	821078	7.88				AT5G03940
250884_at	4.73	1.76	7.87	0.0048	0.0491	CPSRP54	CPSRP54 (CHLOROPLAST SIGNAL RECOGNITION PARTICLE 54 KDA SUBUNIT); 7S RNA binding / GTP binding / mRNA binding / signal sequence binding	AT5G03940	AT5G03940	830273	7.87				AT3G15730
258226_at	4.29	1.32	7.86	2.37e-05	0.0033	PLDALPHA1	PLDALPHA1 (PHOSPHOLIPASE D ALPHA 1); phospholipase D	AT3G15730	AT3G15730	820816	7.86				AT5G11420
250366_at	4.5	1.53	7.84	1.34e-05	0.0029	AT5G11420	hypothetical protein	AT5G11420	AT5G11420	831013	7.84				AT1G76490
259983_at	4.01	1.04	7.84	2.14e-05	0.0032	HMG1	HMG1 (HYDROXY METHYLGLUTARYL COA REDUCTASE 1); hydroxymethylglutaryl-CoA reductase	AT1G76490	AT1G76490	843982	7.84				AT4G31290
253522_at	4.92	1.95	7.82	1.03e-05	0.0029	AT4G31290	chaC-like protein	AT4G31290	AT4G31290	829256	7.82				AT1G12800
261206_at	4.52	1.56	7.82	0.001	0.0189	AT1G12800	Nucleic acid-binding, OB-fold-like protein	AT1G12800	AT1G12800	837836	7.82				AT2G20420
265257_at	4.79	1.82	7.81	0.0004	0.0118	AT2G20420	Succinyl-CoA ligase [GDP-forming] subunit beta	AT2G20420	AT2G20420	816561	7.81				AT3G05590
258900_at	7.02	4.05	7.81	1.58e-05	0.0029	RPL18	RPL18 (RIBOSOMAL PROTEIN L18); structural constituent of ribosome	AT3G05590	AT3G05590	819725	7.81				AT2G45470
251395_at	4.48	1.52	7.8	7.41e-05	0.005	FLA8	FLA8 (FASCICLIN-LIKE ARABINOGALACTAN PROTEIN 8)	AT2G45470	AT2G45470	819155	7.8				AT5G17350
250098_at	4.21	1.25	7.77	1.79e-05	0.003	AT5G17350	hypothetical protein	AT5G17350	AT5G17350	831601	7.77				AT4G35450
253139_at	5.7	2.74	7.74	0.0003	0.0096	AKR2	AKR2 (ANKYRIN REPEAT-CONTAINING PROTEIN 2); protein binding	AT4G35450	AT4G35450	829697	7.74				AT4G34110
253280_at	6.12	3.17	7.7	0.0002	0.0087	PAB2	PAB2 (POLY(A) BINDING 2); RNA binding / translation initiation factor	AT4G34110	AT4G34110	829557	7.7				AT2G33150
245168_at	4.43	1.48	7.7	0.0001	0.0062	PKT3	PKT3 (PEROXISOMAL 3-KETOACYL-COA THIOLASE 3); acetyl-CoA C-acyltransferase	AT2G33150	AT2G33150	817876	7.7				AT4G09650
255046_at	6.01	3.07	7.68	0.001	0.0197	ATPD	ATPD (ATP SYNTHASE DELTA-SUBUNIT GENE); hydrogen ion transporting ATP synthase, rotational mechanism / proton-transporting ATPase, rotational mechanism	AT4G09650	AT4G09650	826551	7.68				AT1G23820
265172_at	4.33	1.4	7.64	1.16e-05	0.0029	SPDS1	SPDS1 (spermidine synthase 1); spermidine synthase	AT1G23820	AT1G23820	838993	7.64				AT1G69890
260411_at	4.14	1.21	7.61	0.0001	0.0057	AT1G69890	hypothetical protein	AT1G69890	AT1G69890	843325	7.61				AT3G49720
252231_at	5.54	2.62	7.58	0.0001	0.0062	AT3G49720	hypothetical protein	AT3G49720	AT3G49720	824134	7.58				AT5G65430
247188_at	4.89	1.97	7.57	0.0039	0.0429	GRF8	GRF8 (GENERAL REGULATORY FACTOR 8); protein binding / protein phosphorylated amino acid binding	AT5G65430	AT5G65430	836668	7.57				AT5G24590
249746_at	4.8	1.88	7.56	5.78e-05	0.0046	TIP	TIP (TCV-INTERACTING PROTEIN); transcription coactivator/ transcription factor	AT5G24590	AT5G24590	832530	7.56				AT3G44630
252648_at	3.23	0.32	7.53	1.74e-05	0.003	AT3G44630	TIR-NBS-LRR class disease resistance protein	AT3G44630	AT3G44630	823589	7.53				AT1G22300
255966_at	6.4	3.49	7.51	0.0007	0.0163	GRF10	GRF10 (GENERAL REGULATORY FACTOR 10); ATP binding / protein binding / protein phosphorylated amino acid binding	AT1G22300	AT1G22300	838837	7.51				AT4G28660
253790_at	4.84	1.93	7.5	0.0011	0.02	PSB28	PSB28 (PHOTOSYSTEM II REACTION CENTER PSB28 PROTEIN)	AT4G28660	AT4G28660	828984	7.5				AT5G61410
247523_at	7.51	4.6	7.5	0.0002	0.008	RPE	RPE; catalytic/ ribulose-phosphate 3-epimerase	AT5G61410	AT5G61410	836262	7.5				AT1G01090
261583_at	5.6	2.69	7.49	1.51e-05	0.0029	PDH-E1 ALPHA	PDH-E1 ALPHA (PYRUVATE DEHYDROGENASE E1 ALPHA); pyruvate dehydrogenase (acetyl-transferring)	AT1G01090	AT1G01090	839429	7.49				AT4G12040
254861_at	5.31	2.41	7.49	0.0005	0.0123	AT4G12040	zinc finger A20 and AN1 domain-containing stress-associated protein 7	AT4G12040	AT4G12040	826812	7.49				AT1G20260
262684_s_at	4.66	1.76	7.49	0.0011	0.0207	AT1G20260; AT1G76030	V-type proton ATPase subunit B3; V-type proton ATPase subunit B1	AT1G20260; AT1G76030	AT1G20260; AT1G76030	838614; 843934	7.49				AT2G22670
265319_at	5.77	2.87	7.46	0.0001	0.0065	IAA8	IAA8; transcription factor	AT2G22670	AT2G22670	816798	7.46				AT5G08260
250517_at	4.63	1.73	7.44	0.0006	0.0142	scpl35	scpl35 (serine carboxypeptidase-like 35); serine-type carboxypeptidase	AT5G08260	AT5G08260	830722	7.44				AT4G25130
254099_at	4.19	1.29	7.44	1.33e-05	0.0029	PMSR4	peptide methionine sulfoxide reductase A4	AT4G25130	AT4G25130	828616	7.44				AT5G22000
245684_at	3.67	0.77	7.44	1.37e-05	0.0029	RHF2A	RHF2A (RING-H2 GROUP F2A); protein binding / zinc ion binding	AT5G22000	AT5G22000	832260	7.44				AT3G09840
258649_at	6.35	3.46	7.43	4.24e-05	0.004	CDC48	CDC48 (CELL DIVISION CYCLE 48); ATPase/ identical protein binding	AT3G09840	AT3G09840	820142	7.43				AT5G11070
245906_at	5.79	2.9	7.42	0.0003	0.0093	AT5G11070	hypothetical protein	AT5G11070	AT5G11070	830974	7.42				AT5G08530
250534_at	4.19	1.3	7.42	0.0012	0.0213	CI51	CI51 (51 kDa subunit of complex I); 4 iron, 4 sulfur cluster binding / FMN binding / NAD or NADH binding / NADH dehydrogenase (ubiquinone)/ oxidoreductase, acting on NADH or NADPH	AT5G08530	AT5G08530	830752	7.42				AT5G19760
245939_at	5.88	2.99	7.41	3.78e-05	0.0038	AT5G19760	mitochondrial substrate carrier family protein	AT5G19760	AT5G19760	832096	7.41				AT1G42990
259626_at	5.92	3.03	7.39	0.0001	0.0066	ATBZIP60	ATBZIP60 (BASIC REGION/LEUCINE ZIPPER MOTIF 60); DNA binding / transcription factor	AT1G42990	AT1G42990	840897	7.39				AT4G27000
253955_at	4.7	1.83	7.35	0.0003	0.0089	ATRBP45C	ATRBP45C; RNA binding	AT4G27000	AT4G27000	828808	7.35				AT1G57980
245866_s_at	4.31	1.44	7.32	2.1e-05	0.0032	ATPUP18	ATPUP18; purine transmembrane transporter	AT1G57980; AT1G57990	AT1G57980; AT1G57990	842165; 842166	7.32				AT1G64090
262329_at	4.79	1.92	7.3	0.0001	0.0058	RTNLB3	reticulon-like protein B3	AT1G64090	AT1G64090	842713	7.3				AT2G47510
248461_s_at	4.19	1.32	7.3	6.18e-05	0.0047	FUM1	FUM1 (FUMARASE 1); catalytic/ fumarate hydratase	AT2G47510; AT5G50950	AT2G47510; AT5G50950	819364; 835168	7.3				AT5G22250
249928_at	4.3	1.44	7.29	0.0008	0.0166	AT5G22250	CCR4-associated factor 1B	AT5G22250	AT5G22250	832285	7.29				AT4G32800
253405_at	3.94	1.08	7.28	0.0002	0.0082	AT4G32800	ethylene-responsive transcription factor ERF043	AT4G32800	AT4G32800	829416	7.28				AT2G45980
266923_at	3.75	0.89	7.27	2.48e-05	0.0033	AT2G45980	hypothetical protein	AT2G45980	AT2G45980	819206	7.27				AT2G01180
265737_at	5.52	2.66	7.24	0.0001	0.0066	ATPAP1	ATPAP1 (PHOSPHATIDIC ACID PHOSPHATASE 1); phosphatidate phosphatase	AT2G01180	AT2G01180	814646	7.24				AT2G16510
263267_at	4.69	1.84	7.22	1.8e-05	0.003	AT2G16510; AVA-P1; VHA-C3	ATPase, F0/V0 complex, subunit C protein; vacuolar H+-pumping ATPase C1; vacuolar-type H(+)-ATPase C3	AT2G16510	AT2G16510	816150; 829624; 830047	7.22				AT3G44260
252679_at	4.26	1.41	7.2	8.53e-05	0.0052	AT3G44260	putative CCR4-associated factor 1	AT3G44260	AT3G44260	823551	7.2				AT3G15530
258394_at	4.39	1.55	7.2	0.0001	0.0058	AT3G15530	S-adenosyl-L-methionine-dependent methyltransferases superfamily protein	AT3G15530	AT3G15530	820792	7.2				AT4G14010
245386_at	3.87	1.03	7.17	0.0002	0.0069	RALFL32	RALFL32 (ralf-like 32); signal transducer	AT4G14010	AT4G14010	827037	7.17				AT4G39980
252831_at	4.9	2.06	7.15	1.24e-05	0.0029	DHS1	DHS1 (3-DEOXY-D-ARABINO-HEPTULOSONATE 7-PHOSPHATE SYNTHASE 1); 3-deoxy-7-phosphoheptulonate synthase	AT4G39980	AT4G39980	830159	7.15				AT4G17390
245355_at	6.32	3.48	7.14	0.0003	0.0095	AT4G17390	60S ribosomal protein L15-2	AT4G17390	AT4G17390	827451	7.14				AT5G28500
245952_at	4.09	1.26	7.12	0.0002	0.0082	AT5G28500	hypothetical protein	AT5G28500	AT5G28500	832943	7.12				AT1G15140
262572_at	3.96	1.15	7.05	1.75e-05	0.003	AT1G15140	FAD/NAD(P)-binding oxidoreductase	AT1G15140	AT1G15140	838079	7.05				AT1G04420
263678_at	4.23	1.41	7.03	0.0004	0.0119	AT1G04420	NAD(P)-linked oxidoreductase superfamily protein	AT1G04420	AT1G04420	839524	7.03				AT3G22110
256795_at	4.34	1.53	7.01	0.0001	0.0061	PAC1	PAC1; endopeptidase/ peptidase/ threonine-type endopeptidase	AT3G22110	AT3G22110	821774	7.01				AT4G17560
245357_at	5.04	2.23	7	1.01e-05	0.0029	AT4G17560	50S ribosomal protein L19-1	AT4G17560	AT4G17560	827471	7				AT1G73805
260046_at	5.42	2.61	6.99	3.17e-05	0.0036	AT1G73805	protein SAR Deficient 1	AT1G73805	AT1G73805	843716	6.99				AT5G53570
248222_at	3.53	0.73	6.99	9.56e-05	0.0055	AT5G53570	RabGAP/TBC domain-containing protein	AT5G53570	AT5G53570	835439	6.99				AT1G10340
264434_at	3.29	0.48	6.98	0.0001	0.0061	AT1G10340	ankyrin repeat-containing protein	AT1G10340	AT1G10340	837573	6.98				AT5G22440
249945_at	4.7	1.91	6.95	0.0003	0.0091	AT5G22440	60S ribosomal protein L10a-3	AT5G22440	AT5G22440	832305	6.95				AT2G30490
267470_at	3.89	1.1	6.91	2.51e-05	0.0033	C4H	C4H (CINNAMATE-4-HYDROXYLASE); trans-cinnamate 4-monooxygenase	AT2G30490	AT2G30490	817599	6.91				AT1G56280
256226_at	6.1	3.31	6.9	8.03e-05	0.0051	ATDI19	ATDI19	AT1G56280	AT1G56280	842081	6.9				AT4G17040
245400_at	5.83	3.04	6.89	7.47e-05	0.005	CLPR4	ATP-dependent Clp protease proteolytic subunit-related protein 4	AT4G17040	AT4G17040	827412	6.89				AT3G23170
257925_at	4.28	1.5	6.89	0.0004	0.0118	AT3G23170	hypothetical protein	AT3G23170	AT3G23170	821893	6.89				AT4G00430
255674_at	6.17	3.39	6.88	0.0008	0.0174	PIP1;4	PIP1;4 (PLASMA MEMBRANE INTRINSIC PROTEIN 1;4); water channel	AT4G00430	AT4G00430	827956	6.88				AT5G15200
250159_at	8.11	5.33	6.88	1.71e-05	0.003	AT5G15200	40S ribosomal protein S9-1	AT5G15200	AT5G15200	831372	6.88				AT2G14880
266587_at	4.32	1.54	6.86	0.0003	0.0096	AT2G14880	SWIB/MDM2 domain-containing protein	AT2G14880	AT2G14880	815977	6.86				AT3G22200
256765_at	4.21	1.43	6.85	6.71e-05	0.0048	POP2	POP2 (POLLEN-PISTIL INCOMPATIBILITY 2); 4-aminobutyrate transaminase/ 4-aminobutyrate:pyruvate transaminase	AT3G22200	AT3G22200	821784	6.85				AT1G65930
261920_at	5.83	3.06	6.84	0.0002	0.0085	cICDH	NADP+-dependent isocitrate dehydrogenase	AT1G65930	AT1G65930	842905	6.84				AT5G04590
250846_at	4.59	1.82	6.84	0.0027	0.0348	SIR	SIR; sulfite reductase (ferredoxin)/ sulfite reductase	AT5G04590	AT5G04590	830336	6.84				AT4G02290
255517_at	3.97	1.21	6.81	0.0002	0.0079	AtGH9B13	AtGH9B13 (Arabidopsis thaliana glycosyl hydrolase 9B13); catalytic/ hydrolase, hydrolyzing O-glycosyl compounds	AT4G02290	AT4G02290	828080	6.81				AT3G14290
258373_at	4.09	1.33	6.81	0.0003	0.0104	PAE2	PAE2; endopeptidase/ peptidase/ threonine-type endopeptidase	AT3G14290	AT3G14290	820649	6.81				AT3G18050
258156_at	3.53	0.76	6.8	4.37e-05	0.004	AT3G18050	hypothetical protein	AT3G18050	AT3G18050	821330	6.8				AT5G64870
247208_at	5.41	2.65	6.78	9e-05	0.0053	AT5G64870	SPFH/Band 7/PHB domain-containing membrane-associated protein family	AT5G64870	AT5G64870	836610	6.78				AT1G71695
261518_at	4.38	1.62	6.77	2.14e-05	0.0032	AT1G71695	peroxidase 12	AT1G71695	AT1G71695	843498	6.77				AT5G67500
247007_at	4.43	1.67	6.77	0.0032	0.0385	VDAC2	VDAC2 (VOLTAGE DEPENDENT ANION CHANNEL 2); voltage-gated anion channel	AT5G67500	AT5G67500	836886	6.77				AT5G48760
248655_at	4.36	1.6	6.77	0.0002	0.0078	AT5G48760	60S ribosomal protein L13a-4	AT5G48760	AT5G48760	834934	6.77				AT1G69740
260370_at	5.11	2.35	6.76	0.0012	0.0213	HEMB1	HEMB1; catalytic/ metal ion binding / porphobilinogen synthase	AT1G69740	AT1G69740	843310	6.76				AT2G33800
267435_at	6.53	3.77	6.76	0.0126	0.0865	AT2G33800	30S ribosomal protein S5	AT2G33800	AT2G33800	817947	6.76				AT1G58420
245840_at	3.8	1.05	6.75	0.0005	0.0131	AT1G58420	hypothetical protein	AT1G58420	AT1G58420	842211	6.75				AT2G46400
263783_at	7.89	5.14	6.75	4.28e-05	0.004	WRKY46	WRKY46; transcription factor	AT2G46400	AT2G46400	819248	6.75				AT5G62890
247404_at	3.96	1.21	6.74	1.34e-05	0.0029	AT5G62890	Xanthine/uracil permease family protein	AT5G62890	AT5G62890	836409	6.74				AT4G21280
254398_at	7.96	5.21	6.71	2.65e-05	0.0034	PSBQA	oxygen-evolving enhancer protein 3, chloroplast, putative (PSBQ1) (PSBQ)	AT4G21280	AT4G21280	827877	6.71				AT1G63770
260295_at	4.7	1.96	6.7	2.9e-05	0.0035	AT1G63770	peptidase M1 family protein	AT1G63770	AT1G63770	842681	6.7				ATCG00280
245003_at	4.36	1.61	6.69	0.0015	0.0247	psbC	PSII 43 kDa protein		ATCG00280	844773	6.69				AT1G33120
261620_s_at	6.04	3.3	6.69	6.38e-05	0.0047	PGY2	PGY2 (PIGGYBACK2); structural constituent of ribosome	AT1G33120; AT1G33140	AT1G33120; AT1G33140	840208; 840211	6.69				AT1G06460
262629_at	4.26	1.52	6.67	6.75e-05	0.0048	ACD32.1	ACD32.1 (ALPHA-CRYSTALLIN DOMAIN 32.1)	AT1G06460	AT1G06460	837158	6.67				AT3G50500
252166_at	4.16	1.43	6.65	4.97e-05	0.0042	SNRK2.2	SNRK2.2 (SNF1-RELATED PROTEIN KINASE 2.2); kinase/ protein kinase	AT3G50500	AT3G50500	824214	6.65				AT2G39800
251775_s_at	3.6	0.87	6.65	0.0002	0.007	P5CS1	P5CS1 (DELTA1-PYRROLINE-5-CARBOXYLATE SYNTHASE 1); delta1-pyrroline-5-carboxylate synthetase	AT2G39800; AT3G55610	AT2G39800; AT3G55610	818566; 824727	6.65				AT1G35710
261339_at	3.63	0.9	6.65	0.0001	0.0064	AT1G35710	putative leucine-rich repeat receptor-like protein kinase	AT1G35710	AT1G35710	840475	6.65				AT3G57290
251628_at	5.02	2.29	6.63	0.0044	0.0466	EIF3E	EIF3E (EUKARYOTIC TRANSLATION INITIATION FACTOR 3E); translation initiation factor	AT3G57290	AT3G57290	824896	6.63				AT2G20360
265286_at	3.86	1.13	6.63	0.0001	0.006	AT2G20360	NADH dehydrogenase (ubiquinone) 1 alpha subcomplex 9	AT2G20360	AT2G20360	816555	6.63				AT3G12290
256263_at	5.08	2.36	6.63	3.35e-05	0.0037	AT3G12290	amino acid dehydrogenase family protein	AT3G12290	AT3G12290	820409	6.63				AT1G54580
264189_s_at	7.3	4.58	6.61	0.0003	0.0096	ACP3	ACP3 (ACYL CARRIER PROTEIN 3); acyl carrier	AT1G54580; AT1G54630	AT1G54580; AT1G54630	841900; 841905	6.61				AT4G04020
255364_s_at	3.46	0.73	6.59	4.88e-05	0.0042	FIB	FIB (FIBRILLIN); structural molecule	AT4G04020; AT4G22240	AT4G04020; AT4G22240	825714; 828319	6.59				AT3G28290
256601_s_at	3.7	0.98	6.56	0.0003	0.0102	AT14A	AT14A	AT3G28290; AT3G28300	AT3G28290; AT3G28300	822455; 822457	6.56				AT4G29780
253643_at	7.85	5.14	6.56	0.0002	0.0079	AT4G29780	hypothetical protein	AT4G29780	AT4G29780	829100	6.56				AT4G00895
255659_at	3.78	1.07	6.56	5.28e-05	0.0044	AT4G00895	ATPase, F1 complex, OSCP/delta subunit protein	AT4G00895	AT4G00895	827987	6.56				AT5G62000
247468_at	4.15	1.44	6.54	0.0007	0.0152	ARF2	ARF2 (AUXIN RESPONSE FACTOR 2); protein binding / transcription factor	AT5G62000	AT5G62000	836321	6.54				AT1G17220
262483_at	4.62	1.91	6.53	0.0001	0.0067	FUG1	FUG1 (fu-gaeri1); translation initiation factor	AT1G17220	AT1G17220	838293	6.53				AT2G39010
266172_at	5.21	2.5	6.53	0.0002	0.0071	PIP2E	PIP2E (PLASMA MEMBRANE INTRINSIC PROTEIN 2E); water channel	AT2G39010	AT2G39010	818487	6.53				AT1G72610
259892_at	8.14	5.43	6.53	0.0002	0.0068	GER1	GER1 (GERMIN-LIKE PROTEIN 1); oxalate oxidase	AT1G72610	AT1G72610	843593	6.53				AT4G33250
253336_at	5.77	3.06	6.53	0.0009	0.0181	EIF3K	EIF3K (EUKARYOTIC TRANSLATION INITIATION FACTOR 3K); translation initiation factor	AT4G33250	AT4G33250	829461	6.53				AT5G14780
246595_at	4.41	1.71	6.52	0.0013	0.0226	FDH	FDH (FORMATE DEHYDROGENASE); NAD or NADH binding / binding / catalytic/ cofactor binding / oxidoreductase, acting on the CH-OH group of donors, NAD or NADP as acceptor	AT5G14780	AT5G14780	831330	6.52				AT5G23820
249817_at	4.65	1.94	6.52	0.0016	0.025	AT5G23820	MD-2-related lipid recognition domain-containing protein	AT5G23820	AT5G23820	832447	6.52				AT1G64040
262343_at	3.68	0.98	6.47	0.0009	0.0185	TOPP3	TOPP3; protein serine/threonine phosphatase	AT1G64040	AT1G64040	842708	6.47				AT5G56980
247933_at	4.09	1.4	6.47	2.8e-05	0.0035	AT5G56980	hypothetical protein	AT5G56980	AT5G56980	835800	6.47				AT3G52470
252058_at	4.84	2.15	6.46	2.29e-05	0.0033	AT3G52470	late embryogenesis abundant hydroxyproline-rich glycoprotein	AT3G52470	AT3G52470	824412	6.46				AT2G03420
265704_at	3.98	1.29	6.45	0.0001	0.0057	AT2G03420	hypothetical protein	AT2G03420	AT2G03420	814871	6.45				AT3G48680
252326_at	4.62	1.93	6.44	7.96e-05	0.0051	GAMMA CAL2	GAMMA CAL2 (GAMMA CARBONIC ANHYDRASE-LIKE 2); transferase	AT3G48680	AT3G48680	824029	6.44				AT4G39330
252943_at	4.01	1.32	6.43	5.87e-05	0.0046	CAD9	CAD9 (CINNAMYL ALCOHOL DEHYDROGENASE 9); binding / catalytic/ oxidoreductase/ zinc ion binding	AT4G39330	AT4G39330	830088	6.43				AT3G13460
256982_at	3.93	1.25	6.41	0.0012	0.0211	ECT2	ECT2; protein binding	AT3G13460	AT3G13460	820548	6.41				AT5G09810
250458_s_at	6.93	4.25	6.41	0.0021	0.0296	ACT7	ACT7 (ACTIN 7); structural constituent of cytoskeleton	AT5G09810	AT5G09810	830841	6.41				AT2G05990
266035_at	3.84	1.16	6.4	1.38e-05	0.0029	MOD1	MOD1 (MOSAIC DEATH 1); enoyl-[acyl-carrier-protein] reductase (NADH)/ enoyl-[acyl-carrier-protein] reductase/ oxidoreductase	AT2G05990	AT2G05990	815152	6.4				AT5G60790
247593_at	3.47	0.8	6.4	0.0018	0.0272	GCN1	ATGCN1; transporter	AT5G60790	AT5G60790	836200	6.4				AT1G24020
263034_at	6.39	3.71	6.4	0.0032	0.0385	MLP423	MLP423 (MLP-LIKE PROTEIN 423)	AT1G24020	AT1G24020	839014	6.4				AT1G01300
261055_at	4.38	1.7	6.38	0.0004	0.0106	AT1G01300	aspartyl protease family protein	AT1G01300	AT1G01300	839375	6.38				AT1G43190
264418_at	3.34	0.66	6.38	0.0005	0.0131	PTB3	polypyrimidine tract-binding protein 3	AT1G43190	AT1G43190	840918	6.38				AT2G25080
264383_at	4.6	1.93	6.36	1.44e-05	0.0029	ATGPX1	ATGPX1 (GLUTATHIONE PEROXIDASE 1); glutathione peroxidase	AT2G25080	AT2G25080	817046	6.36				AT1G76010
262685_at	3.47	0.8	6.34	0.0003	0.0091	AT1G76010	Alba DNA/RNA-binding protein	AT1G76010	AT1G76010	843932	6.34				AT5G64270
247271_at	3.53	0.87	6.34	8.78e-05	0.0052	AT5G64270	putative splicing factor	AT5G64270	AT5G64270	836548	6.34				AT5G03300
250898_at	5.31	2.65	6.34	5.7e-05	0.0045	ADK2	ADK2 (ADENOSINE KINASE 2); adenosine kinase/ copper ion binding / kinase	AT5G03300	AT5G03300	831882	6.34				AT1G19000
259476_at	4.13	1.47	6.33	0.0021	0.0301	AT1G19000	myb family transcription factor	AT1G19000	AT1G19000	838481	6.33				AT5G42570
249204_at	4.24	1.58	6.33	0.0004	0.012	AT5G42570	B-cell receptor-associated 31-like protein	AT5G42570	AT5G42570	834264	6.33				AT4G21150
254456_at	3.77	1.11	6.33	0.001	0.0192	HAP6	HAP6 (HAPLESS 6); dolichyl-diphosphooligosaccharide-protein glycotransferase	AT4G21150	AT4G21150	827863	6.33				AT4G25630
254080_at	4.25	1.6	6.3	0.0055	0.053	FIB2	FIB2 (FIBRILLARIN 2); snoRNA binding	AT4G25630	AT4G25630	828668	6.3				AT3G01540
259194_at	3.81	1.16	6.28	3e-05	0.0036	DRH1	DRH1 (DEAD BOX RNA HELICASE 1); ATP-dependent RNA helicase/ ATPase	AT3G01540	AT3G01540	821116	6.28				AT5G20290
246068_at	9.59	6.94	6.28	0.0002	0.0087	AT5G20290	40S ribosomal protein S8-1	AT5G20290	AT5G20290	832151	6.28				AT4G21110
254399_at	4.72	2.08	6.26	0.0003	0.0091	AT4G21110	G10 family protein	AT4G21110	AT4G21110	827859	6.26				AT3G60770
251341_at	6.78	4.14	6.25	0.0064	0.0582	AT3G60770	40S ribosomal protein S13-1	AT3G60770	AT3G60770	825248	6.25				AT1G09430
264504_at	3.15	0.51	6.25	0.0001	0.0057	ACLA-3	ACLA-3; ATP citrate synthase	AT1G09430	AT1G09430	837466	6.25				AT5G11450
250371_at	5.11	2.47	6.24	6.57e-05	0.0047	AT5G11450	PsbP domain-containing protein 5	AT5G11450	AT5G11450	831016	6.24				AT3G08530
256437_s_at	3.75	1.11	6.24	9.81e-05	0.0056	AT3G08530; AT3G11130	Clathrin, heavy chain	AT3G08530; AT3G11130	AT3G08530; AT3G11130	820001; 820284	6.24				AT3G09820
258658_at	6.01	3.37	6.19	0.0006	0.014	ADK1	ADK1 (adenosine kinase 1); adenosine kinase/ copper ion binding	AT3G09820	AT3G09820	820140	6.19				AT1G02780
262117_at	7.79	5.16	6.19	3.74e-05	0.0037	emb2386	emb2386 (embryo defective 2386); structural constituent of ribosome	AT1G02780	AT1G02780	839407	6.19				AT3G18060
258146_at	3.75	1.12	6.19	0.0003	0.0102	AT3G18060	WD40 domain-containing protein	AT3G18060	AT3G18060	821331	6.19				AT2G21290
263759_at	3.72	1.09	6.19	0.0001	0.0067	AT2G21290	hypothetical protein	AT2G21290	AT2G21290	816668	6.19				AT5G02500
250995_at	9.34	6.71	6.19	2.48e-05	0.0033	HSC70-1	HSC70-1 (HEAT SHOCK COGNATE PROTEIN 70-1); ATP binding	AT5G02500	AT5G02500	831020	6.19				AT3G52930
252022_at	7.9	5.28	6.18	1.99e-05	0.0031	AT3G52930	fructose-bisphosphate aldolase	AT3G52930	AT3G52930	824459	6.18				AT3G01910
258948_at	4.12	1.5	6.17	1.86e-05	0.003	SOX	SOX (SULFITE OXIDASE); sulfite oxidase	AT3G01910	AT3G01910	820118	6.17				AT4G40040
252849_at	7.08	4.45	6.16	8.05e-05	0.0051	AT4G40030; AT4G40040; AT5G10980	Histone H3.3; histone H3; histone H3.3	AT4G40040	AT4G40040	830164; 830165; 830965	6.16				AT5G45390
248950_at	5.2	2.58	6.15	0.0417	0.1669	CLPP4	CLPP4 (CLP PROTEASE P4); serine-type endopeptidase	AT5G45390	AT5G45390	834575	6.15				AT1G17620
260686_at	5.11	2.49	6.15	0.0017	0.0263	AT1G17620	late embryogenesis abundant hydroxyproline-rich glycoprotein	AT1G17620	AT1G17620	838339	6.15				AT1G78020
262162_at	4.84	2.22	6.15	0.0004	0.0116	AT1G78020	hypothetical protein	AT1G78020	AT1G78020	844137	6.15				AT5G41520
249310_at	6.23	3.61	6.14	0.0036	0.0409	AT5G41520	40S ribosomal protein S10-2	AT5G41520	AT5G41520	834154	6.14				AT2G47070
266763_at	5.23	2.61	6.13	4.37e-05	0.004	SPL1	SPL1 (SQUAMOSA PROMOTER BINDING PROTEIN-LIKE 1); DNA binding / transcription factor	AT2G47070	AT2G47070	819321	6.13				AT4G09830
254999_at	4.34	1.72	6.13	0.0002	0.0087	AT4G09830	hypothetical protein	AT4G09830	AT4G09830	826572	6.13				AT2G02850
267472_at	3.42	0.82	6.1	0.0006	0.0137	ARPN	ARPN (PLANTACYANIN); copper ion binding / electron carrier	AT2G02850	AT2G02850	814816	6.1				AT1G28330
245668_at	4.72	2.11	6.09	0.0012	0.0219	DYL1	DYL1 (DORMANCY-ASSOCIATED PROTEIN-LIKE 1)	AT1G28330	AT1G28330	839729	6.09				AT1G80480
260283_at	4.42	1.81	6.09	0.0036	0.0407	PTAC17	PTAC17 (PLASTID TRANSCRIPTIONALLY ACTIVE17)	AT1G80480	AT1G80480	844387	6.09				AT4G19410
254578_at	5.8	3.19	6.09	0.0386	0.1604	AT4G19400; AT4G19410	Profilin family protein; pectinacetylesterase family protein	AT4G19400; AT4G19410	AT4G19410	827681; 827682	6.09				AT5G04140
245701_at	4.97	2.37	6.08	3.88e-05	0.0038	GLU1	GLU1 (GLUTAMATE SYNTHASE 1); glutamate synthase (ferredoxin)	AT5G04140	AT5G04140	830292	6.08				AT2G27260
265626_at	5.08	2.48	6.08	0.0029	0.0359	AT2G27260	late embryogenesis abundant hydroxyproline-rich glycoprotein	AT2G27260	AT2G27260	817268	6.08				AT5G35735
249719_at	7.32	4.71	6.08	0.0005	0.0121	AT5G35735	putative auxin-responsive protein	AT5G35735	AT5G35735	833550	6.08				AT2G47590
245150_at	3.62	1.02	6.07	0.0002	0.0089	PHR2	PHR2 (photolyase/blue-light receptor 2); DNA photolyase	AT2G47590	AT2G47590	819372	6.07				AT3G07430
259013_at	4.19	1.59	6.07	7.82e-05	0.0051	emb1990	emb1990 (embryo defective 1990)	AT3G07430	AT3G07430	819931	6.07				AT5G27420
246777_at	3.68	1.08	6.06	0.0001	0.0066	CNI1	E3 ubiquitin-protein ligase ATL31	AT5G27420	AT5G27420	832801	6.06				AT4G08950
255064_at	8.07	5.47	6.05	4.63e-05	0.0041	EXO	EXO (EXORDIUM)	AT4G08950	AT4G08950	826473	6.05				AT5G65220
247201_at	6.88	4.28	6.05	0.0022	0.0307	AT5G65220	50S ribosomal protein L29	AT5G65220	AT5G65220	836647	6.05				AT2G44840
266821_at	4.79	2.19	6.05	0.0008	0.0175	ERF13	ERF13 (ETHYLENE-RESPONSIVE ELEMENT BINDING FACTOR 13); DNA binding / transcription factor	AT2G44840	AT2G44840	819093	6.05				AT3G09200
259006_at	7.94	5.35	6.05	0.0001	0.0066	AT3G09200	60S acidic ribosomal protein P0-2	AT3G09200	AT3G09200	820076	6.05				AT5G25760
246862_at	3.72	1.13	6.05	3.52e-05	0.0037	PEX4	PEX4 (PEROXIN4); protein binding / ubiquitin-protein ligase	AT5G25760	AT5G25760	832645	6.05				AT4G01250
255568_at	3.39	0.8	6.04	6.9e-05	0.0048	WRKY22	WRKY22; transcription factor	AT4G01250	AT4G01250	827896	6.04				AT4G28080
253849_at	3.89	1.29	6.04	0.0008	0.0175	AT4G28080	tetratricopeptide repeat domain protein	AT4G28080	AT4G28080	828923	6.04				AT2G39650
267623_at	4.9	2.3	6.03	0.0014	0.0233	AT2G39650	hypothetical protein	AT2G39650	AT2G39650	818548	6.03				AT2G26080
266892_at	3.4	0.81	6.03	1.9e-05	0.003	AtGLDP2	AtGLDP2 (Arabidopsis thaliana glycine decarboxylase P-protein 2); ATP binding / glycine dehydrogenase (decarboxylating)	AT2G26080	AT2G26080	817149	6.03				AT1G13930
262609_at	8.83	6.25	6.01	2.36e-05	0.0033	AT1G13930	salt tolerance-related protein	AT1G13930	AT1G13930	837953	6.01				AT1G11750
262823_at	4.34	1.75	6.01	0.0066	0.0595	CLPP6	CLPP6; serine-type endopeptidase	AT1G11750	AT1G11750	837719	6.01				AT2G43560
260542_at	5.17	2.58	6	0.0012	0.021	AT2G43560	peptidyl-prolyl cis-trans isomerase FKBP16-3	AT2G43560	AT2G43560	818958	6				AT5G16110
252346_at	3.75	1.17	5.99	0.0049	0.0495			AT3G48650			5.99				AT3G44720
246506_at	3.93	1.35	5.99	0.0004	0.0119	AT5G16110	hypothetical protein	AT5G16110	AT5G16110	831468	5.99				AT5G49540
252652_at	4.3	1.71	5.98	0.0006	0.0136	ADT4	ADT4 (arogenate dehydratase 4); arogenate dehydratase/ prephenate dehydratase	AT3G44720	AT3G44720	823601	5.98				AT4G14710
248588_at	4.32	1.74	5.98	9.25e-05	0.0054	AT5G49540	Rab5-interacting family protein	AT5G49540	AT5G49540	835015	5.98				AT4G35000
245373_s_at	3.7	1.12	5.96	0.0032	0.0381	ATARD2	acireductone dioxygenase [iron(II)-requiring]/ metal ion binding	AT4G14710; AT4G14716	AT4G14710; AT4G14716	827122; 827124	5.96				AT1G41830
253223_at	4.69	2.12	5.96	0.0414	0.1662	APX3	APX3 (ASCORBATE PEROXIDASE 3); L-ascorbate peroxidase	AT4G35000	AT4G35000	829652	5.96				AT5G13140
261363_at	3.74	1.17	5.95	0.0001	0.0059	SKS6	SKS6 (SKU5-SIMILAR 6); pectinesterase	AT1G41830	AT1G41830	840792	5.95				AT5G64080
245980_at	4.15	1.58	5.94	0.0003	0.0096	AT5G13140	pollen Ole e 1 allergen and extensin family protein	AT5G13140	AT5G13140	831153	5.94				AT1G73530
247268_at	4.15	1.58	5.93	0.0006	0.0136	AT5G64080	Non-specific lipid-transfer protein-like protein	AT5G64080	AT5G64080	836529	5.93				AT5G26570
245778_at	3.27	0.71	5.93	0.0002	0.0089	AT1G73530	RNA recognition motif-containing protein	AT1G73530	AT1G73530	843687	5.93				AT5G13100
246829_at	4.1	1.53	5.93	2.11e-05	0.0032	ATGWD3	ATGWD3; carbohydrate kinase/ catalytic/ phosphoglucan, water dikinase	AT5G26570	AT5G26570	832706	5.93				AT1G70770
245981_at	4.35	1.78	5.93	0.0021	0.0296	AT5G13100	hypothetical protein	AT5G13100	AT5G13100	831149	5.93				AT3G04640
262289_at	3.75	1.18	5.92	0.0001	0.0066	AT1G70770	hypothetical protein	AT1G70770	AT1G70770	843414	5.92				AT5G22740
258792_at	5.72	3.16	5.92	1.55e-05	0.0029	AT3G04640	glycine-rich protein	AT3G04640	AT3G04640	819622	5.92				AT2G05940
249911_at	3.97	1.4	5.92	0.0002	0.0068	CSLA02	ATCSLA02; mannan synthase/ transferase, transferring glycosyl groups	AT5G22740	AT5G22740	832337	5.92				AT2G34750
266037_at	5.04	2.47	5.92	0.0072	0.0623	AT2G05940	RPM1-induced protein kinase	AT2G05940	AT2G05940	815147	5.92				AT1G04170
267312_at	3.82	1.26	5.91	0.0008	0.0175	AT2G34750	RNA polymerase I specific transcription initiation factor RRN3 protein	AT2G34750	AT2G34750	818040	5.91				AT3G17998
264327_at	3.6	1.04	5.91	1.71e-05	0.003	EIF2 GAMMA	EIF2 GAMMA; translation factor, nucleic acid binding / translation initiation factor	AT1G04170	AT1G04170	839238	5.91				AT2G26190
258218_at	4.08	1.52	5.9	2.34e-05	0.0033	XPL1	XPL1 (XIPOTL 1); methyltransferase/ phosphoethanolamine N-methyltransferase	AT3G17998; AT3G18000	AT3G17998; AT3G18000	821324; 6240538	5.9				AT1G27730
267381_at	5.65	3.09	5.9	6.26e-05	0.0047	AT2G26190	calmodulin-binding protein	AT2G26190	AT2G26190	817159	5.9				AT5G65700
261648_at	7.37	4.81	5.9	5.02e-05	0.0042	STZ	STZ (salt tolerance zinc finger); nucleic acid binding / transcription factor/ transcription repressor/ zinc ion binding	AT1G27730	AT1G27730	839666	5.9				AT3G29360
247153_at	3.42	0.86	5.89	0.0026	0.0338	BAM1	BAM1 (BARELY ANY MERISTEM 1); ATP binding / kinase/ protein serine/threonine kinase	AT5G65700	AT5G65700	836699	5.89				AT5G14740
256745_at	5.67	3.11	5.89	2.1e-05	0.0032	AT3G29360	putative UDP-glucose 6-dehydrogenase 1	AT3G29360	AT3G29360	822594	5.89				AT4G38630
246596_at	7.82	5.26	5.89	0.0001	0.0062	CA2	CA2 (CARBONIC ANHYDRASE 2); carbonate dehydratase/ zinc ion binding	AT5G14740	AT5G14740	831326	5.89				AT1G25490
252955_at	4.21	1.65	5.89	0.0019	0.028	RPN10	RPN10 (REGULATORY PARTICLE NON-ATPASE 10); peptide receptor	AT4G38630	AT4G38630	830019	5.89				AT3G42050
255731_at	4.47	1.91	5.88	0.0001	0.0061	RCN1	RCN1 (ROOTS CURL IN NPA); protein phosphatase type 2A regulator	AT1G25490	AT1G25490	839135	5.88				AT1G19670
252845_at	5.35	2.79	5.88	0.001	0.0194	AT3G42050	V-type proton ATPase subunit H	AT3G42050	AT3G42050	823170	5.88				AT5G50850
255786_at	5.08	2.53	5.86	0.0003	0.0091	ATCLH1	ATCLH1 (ARABIDOPSIS THALIANA CORONATINE-INDUCED PROTEIN 1); chlorophyllase	AT1G19670	AT1G19670	838554	5.86				AT2G21870
248474_at	5.04	2.49	5.86	4.87e-05	0.0042	MAB1	MAB1 (MACCI-BOU); catalytic/ pyruvate dehydrogenase (acetyl-transferring)	AT5G50850	AT5G50850	835157	5.86				AT1G11650
263874_at	5.79	3.24	5.86	0.0012	0.0215	MGP1	mitochondrial F1F0-ATP synthase subunit Fad	AT2G21870	AT2G21870	816723	5.86				AT5G64290
262824_at	4.86	2.31	5.84	0.0021	0.0303	RBP45B	RNA-binding protein 45 (RBP45), putative	AT1G11650	AT1G11650	837708	5.84				AT3G07480
247289_at	4.08	1.53	5.84	6.6e-05	0.0047	DIT2.1	DIT2.1 (DICARBOXYLATE TRANSPORT 2.1); oxoglutarate:malate antiporter	AT5G64290	AT5G64290	836550	5.84				AT5G40810
259016_at	5.56	3.01	5.83	1.64e-05	0.003	AT3G07480	2Fe-2S ferredoxin-like protein	AT3G07480	AT3G07480	819936	5.83				AT4G33920
249324_at	4.52	1.98	5.83	0.0008	0.0175	AT5G40810	cytochrome c1	AT5G40810	AT5G40810	834081	5.83				AT3G13470
253323_at	3.49	0.94	5.83	0.0001	0.0062	AT4G33920	putative protein phosphatase 2C 63	AT4G33920	AT4G33920	829536	5.83				ATCG00070
256983_at	5.24	2.7	5.82	0.0008	0.0166	AT3G13470	TCP-1/cpn60 chaperonin family protein	AT3G13470	AT3G13470	820549	5.82				AT5G04600
245050_at	3.25	0.72	5.8	0.0003	0.0091	psbK	PSII K protein		ATCG00070	844795	5.8				AT5G26920
250845_at	3.78	1.24	5.79	0.0006	0.0137	AT5G04600	RNA recognition motif-containing protein	AT5G04600	AT5G04600	830337	5.79				AT3G04550
246821_at	4.49	1.96	5.77	6.9e-05	0.0048	CBP60G	CBP60G (CAM-BINDING PROTEIN 60-LIKE.G); calmodulin binding	AT5G26920	AT5G26920	832750	5.77				AT4G25080
258800_at	4.45	1.92	5.76	0.0004	0.0111	AT3G04550	hypothetical protein	AT3G04550	AT3G04550	819611	5.76				AT4G31300
254105_at	5.75	3.22	5.75	0.0118	0.0836	CHLM	CHLM (magnesium-protoporphyrin IX methyltransferase); magnesium protoporphyrin IX methyltransferase	AT4G25080	AT4G25080	828611	5.75				AT1G20200
253521_at	5.12	2.6	5.75	0.0023	0.0313	PBA1	PBA1; endopeptidase/ peptidase/ threonine-type endopeptidase	AT4G31300	AT4G31300	829257	5.75				ATCG01090
261227_at	3.48	0.96	5.71	0.0002	0.0089	EMB2719	EMB2719 (EMBRYO DEFECTIVE 2719); enzyme regulator	AT1G20200	AT1G20200	838609	5.71				AT4G18070
244935_at	9	6.49	5.71	1.8e-05	0.003	ndhI	NADH dehydrogenase 18 kDa subunit		ATCG01090	844806	5.71				ATCG00120
254656_at	4.99	2.48	5.7	0.0004	0.0113	AT4G18070	hypothetical protein	AT4G18070	AT4G18070	827532	5.7				AT3G10850
245024_at	3.63	1.12	5.7	0.0027	0.035	atpA	ATP synthase CF1 alpha chain		ATCG00120	844790	5.7				AT5G09870
258775_at	4.42	1.91	5.7	0.0179	0.1054	GLY2	GLY2; hydroxyacylglutathione hydrolase	AT3G10850	AT3G10850	820255	5.7				AT3G55250
250505_at	3.6	1.09	5.69	0.0004	0.0112	CESA5	CESA5 (CELLULOSE SYNTHASE 5); cellulose synthase/ transferase, transferring glycosyl groups	AT5G09870	AT5G09870	830847	5.69				AT2G43290
251810_at	4.42	1.91	5.69	6.49e-05	0.0047	AT3G55250	hypothetical protein	AT3G55250	AT3G55250	824691	5.69				AT4G33670
266447_at	4.37	1.86	5.69	0.0118	0.0834	MSS3	MSS3 (multicopy suppressors of snf4 deficiency in yeast 3); calcium ion binding	AT2G43290	AT2G43290	818931	5.69				AT5G36230
253307_at	4.99	2.48	5.68	8.43e-05	0.0052	AT4G33670	L-galactose dehydrogenase	AT4G33670	AT4G33670	829509	5.68				AT5G04430
246621_at	4.43	1.92	5.67	0.0034	0.0396	AT5G36230	C-terminal W2 domain of eIF4-gamma/eIF5/eIF2b-epsilon-containing protein	AT5G36230	AT5G36230	833620	5.67				AT4G29030
250843_at	4.22	1.72	5.67	0.0003	0.0095	BTR1L	BTR1L (BINDING TO TOMV RNA 1L (LONG FORM)); nucleic acid binding	AT5G04430	AT5G04430	830322	5.67				AT1G02500
253753_at	3.92	1.41	5.67	0.0002	0.0089	AT4G29030	putative membrane lipoprotein	AT4G29030	AT4G29030	829024	5.67				AT3G51670
260913_at	4.52	2.02	5.67	0.0003	0.0096	SAM1	SAM1 (S-ADENOSYLMETHIONINE SYNTHETASE 1); methionine adenosyltransferase	AT1G02500	AT1G02500	839501	5.67				AT5G65950
252080_at	3.82	1.32	5.65	0.0011	0.0208	AT3G51670	patellin-6	AT3G51670	AT3G51670	824330	5.65				AT2G34470
247112_at	3.21	0.71	5.65	1.99e-05	0.0031	AT5G65950	hypothetical protein	AT5G65950	AT5G65950	836725	5.65				AT1G10760
267001_at	3.5	1	5.65	0.0001	0.0061	UREG	UREG (UREASE ACCESSORY PROTEIN G); ATP binding / metal ion binding / nickel ion binding / nucleotide binding	AT2G34470	AT2G34470	818010	5.65				AT4G29060
262784_at	4.91	2.42	5.65	0.0001	0.0061	SEX1	SEX1 (STARCH EXCESS 1); alpha-glucan, water dikinase	AT1G10760	AT1G10760	837619	5.65				AT1G67880
253758_at	4.37	1.87	5.64	5.87e-05	0.0046	emb2726	emb2726 (embryo defective 2726); RNA binding / translation elongation factor	AT4G29060	AT4G29060	829027	5.64				AT2G23350
259997_at	3.83	1.34	5.63	0.0003	0.0102	AT1G67880	beta-1,4-N-acetylglucosaminyltransferase like protein	AT1G67880	AT1G67880	843116	5.63				AT2G33430
245085_at	4.81	2.31	5.63	0.0012	0.0215	PAB4	PAB4 (POLY(A) BINDING PROTEIN 4); RNA binding / translation initiation factor	AT2G23350	AT2G23350	816867	5.63				AT1G73540
255791_at	3.97	1.48	5.61	2.45e-05	0.0033	DAL1	DAL1 (DIFFERENTIATION AND GREENING-LIKE 1)	AT2G33430	AT2G33430	817907	5.61				AT2G46820
245777_at	6.27	3.79	5.61	0.0004	0.0119	atnudt21	atnudt21 (Arabidopsis thaliana Nudix hydrolase homolog 21); hydrolase	AT1G73540	AT1G73540	843688	5.61				AT3G23490
266716_at	7.31	4.83	5.61	2.67e-05	0.0034	PSI-P	PSI-P (PHOTOSYSTEM I P SUBUNIT); DNA binding	AT2G46820	AT2G46820	819295	5.61				AT1G11840
257177_at	3.84	1.35	5.6	0.0016	0.0252	CYN	CYN (CYANASE); DNA binding / cyanate hydratase/ hydro-lyase	AT3G23490	AT3G23490	821930	5.6				AT4G33680
264372_at	6.34	3.85	5.6	0.0037	0.0413	ATGLX1	ATGLX1 (GLYOXALASE I HOMOLOG); lactoylglutathione lyase/ metal ion binding	AT1G11840	AT1G11840	837731	5.6				AT1G19180
253308_at	4.94	2.46	5.6	0.0006	0.0142	AGD2	AGD2 (ABERRANT GROWTH AND DEATH 2); L,L-diaminopimelate aminotransferase/ transaminase	AT4G33680	AT4G33680	829510	5.6				AT3G25860
256017_at	6.98	4.5	5.59	0.0014	0.0235	JAZ1	JAZ1 (JASMONATE-ZIM-DOMAIN PROTEIN 1); protein binding	AT1G19180	AT1G19180	838501	5.59				AT5G61020
258086_at	3.94	1.46	5.59	0.004	0.0435	LTA2	LTA2; dihydrolipoyllysine-residue acetyltransferase	AT3G25860	AT3G25860	822181	5.59				AT5G34850
247555_at	4.28	1.8	5.59	0.0002	0.0074	ECT3	ECT3	AT5G61020	AT5G61020	836223	5.59				AT3G11820
246636_at	3.94	1.46	5.57	8.08e-05	0.0051	PAP26	PAP26 (PURPLE ACID PHOSPHATASE 26); acid phosphatase/ protein serine/threonine phosphatase	AT5G34850	AT5G34850	833406	5.57				AT2G21390
258786_at	4.31	1.83	5.56	9.14e-05	0.0054	SYP121	SYP121 (SYNTAXIN OF PLANTS 121); SNAP receptor/ protein anchor	AT3G11820	AT3G11820	820355	5.56				AT3G61580
263743_at	3.76	1.29	5.55	0.0004	0.0111	AT2G21390	coatomer subunit alpha-2	AT2G21390	AT2G21390	816678	5.55				AT5G48480
251323_at	4.01	1.54	5.55	0.0004	0.0116	AT3G61580	Fatty acid/sphingolipid desaturase	AT3G61580	AT3G61580	825331	5.55				AT5G02160
248710_at	4.16	1.69	5.54	0.0013	0.0221	AT5G48480	lactoylglutathione lyase / glyoxalase I-like protein	AT5G48480	AT5G48480	834903	5.54				AT1G47128
251036_at	5.36	2.89	5.54	2.46e-05	0.0033	AT5G02160	hypothetical protein	AT5G02160	AT5G02160	831910	5.54				AT2G41530
245803_at	5.58	3.11	5.54	0.0011	0.0202	RD21	RD21 (responsive to dehydration 21); cysteine-type endopeptidase/ cysteine-type peptidase	AT1G47128	AT1G47128	841122	5.54				AT4G31480
245115_at	5.33	2.86	5.53	0.0008	0.0175	SFGH	SFGH (S-FORMYLGLUTATHIONE HYDROLASE); S-formylglutathione hydrolase/ hydrolase, acting on ester bonds	AT2G41530	AT2G41530	818751	5.53				AT3G44590
253528_s_at	3.11	0.64	5.53	6.85e-05	0.0048	AT4G31480; AT4G31490	coatomer subunit beta-1; coatomer subunit beta-2	AT4G31480; AT4G31490	AT4G31480; AT4G31490	829275; 829276	5.53				AT1G07790
252643_at	4.9	2.43	5.53	0.0073	0.063	AT3G44590	60S acidic ribosomal protein P2-4	AT3G44590	AT3G44590	823584	5.53				AT5G52050
261411_at	3.01	0.55	5.52	1.88e-05	0.003	HTB1	HTB1; DNA binding	AT1G07790	AT1G07790	837293	5.52				AT2G34590
248392_at	4.48	2.02	5.52	0.0236	0.1232	AT5G52050	MATE efflux family protein	AT5G52050	AT5G52050	835280	5.52				AT3G63410
266904_at	4.02	1.56	5.51	3.86e-05	0.0038	AT2G34590	pyruvate dehydrogenase E1 component subunit beta	AT2G34590	AT2G34590	818024	5.51				AT5G59160
251118_at	5.6	3.13	5.51	0.004	0.0434	APG1	APG1 (ALBINO OR PALE GREEN MUTANT 1); 2-methyl-6-phytyl-1,4-benzoquinone methyltransferase/ S-adenosylmethionine-dependent methyltransferase/ methyltransferase	AT3G63410	AT3G63410	825516	5.51				AT5G62690
247761_at	3.47	1.01	5.5	0.0005	0.0123	TOPP2	TOPP2; protein serine/threonine phosphatase	AT5G59160	AT5G59160	836034	5.5				AT1G10840
247442_s_at	6.1	3.64	5.49	3.58e-05	0.0037	TUB2	TUB2; GTP binding / GTPase/ structural molecule	AT5G62690; AT5G62700	AT5G62690; AT5G62700	836390; 836391	5.49				AT5G41600
262790_at	4.4	1.94	5.49	0.0057	0.0541	TIF3H1	TIF3H1; translation initiation factor	AT1G10840	AT1G10840	837627	5.49				AT1G43310
249267_at	4.71	2.25	5.49	0.0001	0.0061	BTI3	BTI3 (VIRB2-INTERACTING PROTEIN 3)	AT5G41600	AT5G41600	834162	5.49				AT3G47550
264419_s_at	3.76	1.31	5.48	0.0021	0.0296	CUE1	CUE1 (CAB UNDEREXPRESSED 1); antiporter/ triose-phosphate transmembrane transporter	AT1G43310; AT5G33320	AT1G43310; AT5G33320	833308; 840932	5.48				AT1G09130
252422_at	3.7	1.25	5.48	0.0058	0.0547	AT3G47550	RING/FYVE/PHD zinc finger superfamily protein	AT3G47550	AT3G47550	823909	5.48				AT1G65260
264641_at	4.84	2.39	5.47	0.0061	0.0567	AT1G09130	ATP-dependent Clp protease proteolytic subunit-related protein 3	AT1G09130	AT1G09130	837432	5.47				AT2G11910
264158_at	3.99	1.54	5.47	0.0002	0.0082	PTAC4	PTAC4 (PLASTID TRANSCRIPTIONALLY ACTIVE4)	AT1G65260	AT1G65260	842833	5.47				AT1G17200
263636_at	4.06	1.61	5.46	0.0003	0.0095	AT2G11910	hypothetical protein	AT2G11910	AT2G11910	815665	5.46				AT3G11700
262539_at	4.37	1.92	5.45	0.0052	0.0511	AT1G17200	hypothetical protein	AT1G17200	AT1G17200	838291	5.45				AT1G76670
259072_at	4.52	2.08	5.45	0.0001	0.006	FLA18	FLA18 (FASCICLIN-LIKE ARABINOGALACTAN PROTEIN 18 PRECURSOR)	AT3G11700	AT3G11700	820342	5.45				AT5G38480
259882_at	4.18	1.74	5.44	0.0011	0.0199	AT1G76670	Nucleotide-sugar transporter family protein	AT1G76670	AT1G76670	844000	5.44				AT3G15400
249514_at	5.19	2.75	5.43	0.0002	0.0075	GRF3	GRF3 (GENERAL REGULATORY FACTOR 3); ATP binding / protein binding / protein phosphorylated amino acid binding	AT5G38480	AT5G38480	833836	5.43				AT2G43750
258392_at	3.69	1.25	5.42	0.0017	0.0261	ATA20	ATA20	AT3G15400	AT3G15400	820779; 2745885	5.42				AT1G31850
260566_at	4.19	1.75	5.42	0.0001	0.0057	OASB	OASB (O-ACETYLSERINE (THIOL) LYASE B); cysteine synthase	AT2G43750	AT2G43750	818978	5.42				AT5G26360
246288_at	3.59	1.15	5.41	0.0009	0.018	AT1G31850	putative methyltransferase PMT20	AT1G31850	AT1G31850	840075	5.41				AT1G67360
246830_at	4.16	1.72	5.41	0.0012	0.0215	AT5G26360	TCP-1/cpn60 chaperonin family protein	AT5G26360	AT5G26360	832705	5.41				AT5G26710
264968_at	3.73	1.3	5.4	0.0005	0.0122	AT1G67360	REF/SRPP-like protein	AT1G67360	AT1G67360	843057	5.4				AT5G64740
246845_at	3.96	1.54	5.39	4.86e-05	0.0042	AT5G26710	glutamyl/glutaminyl-tRNA synthetase, class Ic	AT5G26710	AT5G26710	832718	5.39				AT2G32520
247251_at	4.47	2.05	5.37	0.0009	0.0182	CESA6	CESA6 (CELLULOSE SYNTHASE 6); cellulose synthase/ transferase, transferring glycosyl groups	AT5G64740	AT5G64740	836595	5.37				AT3G51950
267059_at	4.01	1.59	5.37	0.0001	0.0061	AT2G32520	dienelactone hydrolase domain-containing protein	AT2G32520	AT2G32520	817813	5.37				AT2G15970
252033_at	4.16	1.74	5.37	0.0093	0.0732	AT3G51950	zinc finger CCCH domain-containing protein 46	AT3G51950	AT3G51950	824358	5.37				AT2G17230
265480_at	5.27	2.85	5.36	4.58e-05	0.0041	COR413-PM1	COR413-PM1	AT2G15970	AT2G15970	816092	5.36				AT3G58140
263421_at	3.55	1.13	5.36	0.0002	0.007	EXL5	EXL5 (EXORDIUM LIKE 5)	AT2G17230	AT2G17230	816228	5.36				AT2G18710
251573_at	3.25	0.83	5.33	0.0005	0.0127	AT3G58140	phenylalanyl-tRNA synthetase	AT3G58140	AT3G58140	824983	5.33				AT4G19200
266018_at	4.11	1.69	5.33	0.0034	0.0398	SCY1	SCY1 (SecY Homolog 1); P-P-bond-hydrolysis-driven protein transmembrane transporter	AT2G18710	AT2G18710	816386	5.33				AT2G24020
254559_at	5.53	3.12	5.32	0.0042	0.045	AT4G19200	proline-rich family protein	AT4G19200	AT4G19200	827660	5.32				AT3G18130
266521_at	4.08	1.67	5.31	0.0005	0.0134	AT2G24020	hypothetical protein	AT2G24020	AT2G24020	816936	5.31				AT1G02660
258155_at	3.59	1.19	5.3	0.0004	0.0118	RACK1C_AT	RACK1C_AT (RECEPTOR FOR ACTIVATED C KINASE 1 C); nucleotide binding	AT3G18130	AT3G18130	821338	5.3				AT4G02480
260915_at	3.09	0.68	5.3	0.0003	0.0093	AT1G02660	alpha/beta-Hydrolases superfamily protein	AT1G02660	AT1G02660	839544	5.3				AT1G02870
255474_at	4.3	1.9	5.29	0.0011	0.0208	AT4G02480	AAA-type ATPase family protein	AT4G02480	AT4G02480	827979	5.29				AT2G20060
262112_at	3.48	1.08	5.28	0.0001	0.0061	AT1G02870	hypothetical protein	AT1G02870	AT1G02870	839496	5.28				AT5G08300
265594_at	3.77	1.37	5.28	8.59e-05	0.0052	AT2G20060	large subunit ribosomal protein L4	AT2G20060	AT2G20060	816525	5.28				AT1G06640
246035_at	4.05	1.65	5.28	0.0001	0.0061	AT5G08300	Succinyl-CoA ligase [GDP-forming] subunit alpha-1	AT5G08300	AT5G08300	830726	5.28				AT3G02520
262637_at	5.48	3.08	5.28	0.0004	0.012	AT1G06640	2-oxoglutarate-dependent dioxygenase-like protein	AT1G06640	AT1G06640	837173	5.28				AT2G14910
258489_at	4.39	1.99	5.27	0.0001	0.0059	GRF7	GRF7 (GENERAL REGULATORY FACTOR 7); protein binding / protein phosphorylated amino acid binding	AT3G02520	AT3G02520	821060	5.27				AT1G56330
266614_at	4.98	2.58	5.27	7.26e-05	0.0049	AT2G14910	hypothetical protein	AT2G14910	AT2G14910	815980	5.27				AT2G05070
256224_at	4.82	2.43	5.25	4.43e-05	0.004	ATSAR1B	ATSAR1B (SECRETION-ASSOCIATED RAS 1 B); GTP binding	AT1G56330	AT1G56330	842086	5.25				AT1G06950
263345_s_at	8.31	5.91	5.25	4.35e-05	0.004	LHCB2.1	LHCB2.1; chlorophyll binding	AT2G05070; AT2G05100	AT2G05070; AT2G05100	815055; 815058	5.25				AT2G17240
260815_at	5.18	2.79	5.24	8.38e-05	0.0052	TIC110	TIC110 (TRANSLOCON AT THE INNER ENVELOPE MEMBRANE OF CHLOROPLASTS 110)	AT1G06950	AT1G06950	837205	5.24				AT3G52300
263420_at	4.09	1.7	5.22	6.59e-05	0.0047	AT2G17240	hypothetical protein	AT2G17240	AT2G17240	816229	5.22				AT1G04080
256679_at	5.36	2.98	5.21	0.0002	0.0079	ATPQ	ATPQ (ATP SYNTHASE D CHAIN, MITOCHONDRIAL)	AT3G52300	AT3G52300	824395	5.21				AT3G22440
265036_at	3.73	1.35	5.21	0.0104	0.0775	PRP39	PRP39; binding	AT1G04080	AT1G04080	839314	5.21				AT3G06510
258455_at	3.32	0.94	5.21	0.0002	0.0087	AT3G22440	FRIGIDA-like protein	AT3G22440	AT3G22440	821815	5.21				AT1G67250
258512_at	3.62	1.24	5.21	0.0011	0.0199	SFR2	SFR2 (SENSITIVE TO FREEZING 2); beta-glucosidase/ hydrolase, hydrolyzing O-glycosyl compounds	AT3G06510; AT3G06520	AT3G06510	819829	5.21				AT2G39990
264967_at	4.65	2.27	5.21	0.0003	0.0091	AT1G67250	proteasome maturation protein UMP1	AT1G67250	AT1G67250	843045	5.21				AT5G58740
267338_at	4.63	2.25	5.21	0.0005	0.0133	EIF2	EIF2; translation initiation factor	AT2G39990	AT2G39990	818587	5.21				AT1G64980
247777_at	3.95	1.58	5.2	2.19e-05	0.0032	AT5G58740	nudC domain-containing protein	AT5G58740	AT5G58740	835988	5.2				AT1G49760
262868_at	4.1	1.72	5.2	0.0004	0.011	AT1G64980	putative nucleotide-diphospho-sugar transferase	AT1G64980	AT1G64980	842806	5.2				AT3G45780
261614_at	4.11	1.73	5.19	2.46e-05	0.0033	PAB8	PAB8 (POLY(A) BINDING PROTEIN 8); RNA binding / translation initiation factor	AT1G49760	AT1G49760	841399	5.19				AT2G27600
252543_at	3.06	0.69	5.19	6.44e-05	0.0047	PHOT1	PHOT1 (PHOTOTROPIN 1); FMN binding / blue light photoreceptor/ kinase/ protein binding / protein serine/threonine kinase	AT3G45780	AT3G45780	823721	5.19				AT5G64620
266260_at	3.83	1.46	5.16	0.0002	0.007	SKD1	SKD1 (SUPPRESSOR OF K+ TRANSPORT GROWTH DEFECT1); ATP binding / nucleoside-triphosphatase/ nucleotide binding	AT2G27600	AT2G27600	817306	5.16				AT1G01100
247246_at	4.47	2.11	5.16	0.0007	0.0152	C/VIF2	C/VIF2 (CELL WALL / VACUOLAR INHIBITOR OF FRUCTOSIDASE 2); enzyme inhibitor/ pectinesterase/ pectinesterase inhibitor	AT5G64620	AT5G64620	836583	5.16				AT4G36040
261578_at	8.22	5.86	5.16	0.0004	0.012	AT1G01100	60S acidic ribosomal protein P1-1	AT1G01100	AT1G01100	839410	5.16				AT3G27090
253125_at	3.11	0.74	5.15	0.0001	0.0061	AT4G36040	chaperone protein dnaJ 11	AT4G36040	AT4G36040	829760	5.15				AT5G57110
257790_at	4.21	1.85	5.14	0.0001	0.0063	AT3G27090	DCD (Development and Cell Death) domain protein	AT3G27090	AT3G27090	822327	5.14				AT3G49560
247937_at	3.26	0.9	5.14	7.74e-05	0.0051	ACA8	ACA8 (AUTOINHIBITED CA2+ -ATPASE, ISOFORM 8); calcium-transporting ATPase/ calmodulin binding / protein self-association	AT5G57110	AT5G57110	835815	5.14				AT5G22650
252270_at	4.62	2.26	5.13	0.0001	0.0067	AT3G49560	mitochondrial import inner membrane translocase subunit Tim17/Tim22/Tim23 family protein	AT3G49560	AT3G49560	824118	5.13				AT3G46740
249901_at	4.37	2.02	5.11	0.0006	0.0138	HD2B	HD2B (HISTONE DEACETYLASE 2B); histone deacetylase	AT5G22650	AT5G22650	832328	5.11				AT3G15350
252492_at	3.71	1.36	5.1	0.0002	0.0088	TOC75-III	TOC75-III (TRANSLOCON AT THE OUTER ENVELOPE MEMBRANE OF CHLOROPLASTS 75-III); P-P-bond-hydrolysis-driven protein transmembrane transporter	AT3G46740	AT3G46740	823827	5.1				AT5G20010
257056_at	3.66	1.31	5.1	6.98e-05	0.0048	AT3G15350	core-2/I-branching beta-1,6-N-acetylglucosaminyltransferase family protein	AT3G15350	AT3G15350	820766	5.1				AT3G14230
246153_s_at	4.67	2.32	5.1	0.0002	0.0083	RAN-1	RAN-1; GTP binding / GTPase/ protein binding	AT5G20010; AT5G20020	AT5G20010; AT5G20020	832123; 832124	5.1				AT2G01820
258366_at	2.85	0.5	5.1	5.6e-05	0.0045	RAP2.2	RAP2.2; DNA binding / transcription factor	AT3G14230	AT3G14230	820643	5.1				AT1G72710
263590_at	3.26	0.92	5.08	4.48e-05	0.004	AT2G01820	receptor-like kinase TMK3	AT2G01820	AT2G01820	814713	5.08				AT3G05840
259865_at	3.37	1.03	5.07	0.0003	0.0091	CKL2	CKL2 (CASEIN KINASE 1-LIKE PROTEIN 2); ATP binding / kinase/ protein kinase/ protein serine/threonine kinase	AT1G72710	AT1G72710	843603	5.07				AT1G37130
258743_s_at	3.67	1.33	5.07	0.0068	0.0607	ATSK12	ATSK12; protein kinase/ protein serine/threonine kinase	AT3G05840; AT5G26751	AT3G05840; AT5G26751	819753; 832733	5.07				AT1G53840
261979_at	5.22	2.88	5.07	0.0017	0.0261	NIA2	NIA2 (NITRATE REDUCTASE 2); nitrate reductase (NADH)/ nitrate reductase	AT1G37130	AT1G37130	840630	5.07				AT5G47435
262225_at	4.33	1.99	5.06	0.0222	0.1194	ATPME1	ATPME1; pectinesterase	AT1G53840	AT1G53840	841821	5.06				AT1G14320
248802_at	4.29	1.95	5.06	5.95e-05	0.0046	AT5G47435	putative formyltetrahydrofolate deformylase	AT5G47435	AT5G47435	834791	5.06				AT5G42270
261490_at	8.12	5.78	5.06	0.0001	0.0058	SAC52	SAC52 (SUPPRESSOR OF ACAULIS 52); structural constituent of ribosome	AT1G14320	AT1G14320	837993	5.06				AT4G25550
249244_at	4.56	2.22	5.05	0.0259	0.1294	VAR1	VAR1 (VARIEGATED 1); ATP-dependent peptidase/ ATPase/ metallopeptidase	AT5G42270	AT5G42270	834232	5.05				AT3G19170
245235_at	2.89	0.56	5.05	0.0001	0.0066	AT4G25550	cleavage/polyadenylation specificity factor	AT4G25550	AT4G25550	828660	5.05				AT2G38550
257033_at	3.52	1.19	5.05	0.0002	0.0085	ATPREP1	ATPREP1 (PRESEQUENCE PROTEASE 1); metalloendopeptidase	AT3G19170	AT3G19170	821451	5.05				AT3G07640
266417_at	3.89	1.55	5.04	0.0002	0.0075	AT2G38550	transmembrane protein 14C	AT2G38550	AT2G38550	818437	5.04				AT3G55460
259253_at	3.47	1.14	5.04	0.0004	0.0118	AT3G07640	hypothetical protein	AT3G07640	AT3G07640	819955	5.04				AT5G13780
251798_at	4.66	2.33	5.03	0.0001	0.0058	SCL30	SCL30; RNA binding / nucleic acid binding / nucleotide binding	AT3G55460	AT3G55460	824712	5.03				AT3G24830
250226_at	3.21	0.89	5.02	3.65e-05	0.0037	AT5G13780	peptide alpha-N-acetyltransferase	AT5G13780	AT5G13780	831223	5.02				AT3G56050
257599_at	7.51	5.18	5.02	0.0005	0.0131	AT3G24830	60S ribosomal protein L13a-2	AT3G24830	AT3G24830	822081	5.02				AT3G53980
251742_at	3.87	1.54	5.01	0.0001	0.0064	AT3G56050	protein kinase family protein	AT3G56050	AT3G56050	824771	5.01				AT5G01750
251928_at	3.99	1.67	5	0.0003	0.0091	AT3G53980	Bifunctional inhibitor/lipid-transfer protein/seed storage 2S albumin superfamily protein	AT3G53980	AT3G53980	824565	5				AT1G49600
251073_at	5.82	3.5	5	0.0003	0.0091	AT5G01750	hypothetical protein	AT5G01750	AT5G01750	831684	5				AT5G59320
261603_at	3.36	1.04	5	0.0003	0.0092	ATRBP47A	ATRBP47A (Arabidopsis thaliana RNA-binding protein 47a); RNA binding	AT1G49600	AT1G49600	841384	5				AT5G58710
247717_at	4.13	1.81	4.99	0.0037	0.0414	LTP3	LTP3 (LIPID TRANSFER PROTEIN 3); lipid binding	AT5G59320	AT5G59320	836051	4.99				AT3G19760
247791_at	4.02	1.7	4.99	2.84e-05	0.0035	ROC7	ROC7; peptidyl-prolyl cis-trans isomerase	AT5G58710	AT5G58710	835985	4.99				AT3G57650
257023_at	3.97	1.65	4.98	0.0037	0.0413	EIF4A-III	DEAD-box ATP-dependent RNA helicase 2	AT3G19760	AT3G19760	821513	4.98				AT1G27770
251596_at	4.68	2.37	4.98	4.21e-05	0.004	LPAT2	LPAT2; 1-acylglycerol-3-phosphate O-acyltransferase	AT3G57650	AT3G57650	824934	4.98				AT1G11580
261650_at	7.42	5.1	4.98	0.0013	0.023	ACA1	ACA1 (AUTO-INHIBITED CA2+-ATPASE 1); calcium channel/ calcium-transporting ATPase/ calmodulin binding	AT1G27770	AT1G27770	839670	4.98				AT5G20060
261826_at	4.33	2.02	4.97	0.0018	0.0275	PMEPCRA	PMEPCRA (METHYLESTERASE PCR A); enzyme inhibitor/ pectinesterase	AT1G11580	AT1G11580	837701	4.97				AT1G58270
246124_at	4.78	2.47	4.96	0.0012	0.0215	AT5G20060	phospholipase/carboxylesterase family protein	AT5G20060	AT5G20060	832128	4.96				AT5G20740
256021_at	3.15	0.84	4.96	0.0003	0.0099	ZW9	ZW9	AT1G58270	AT1G58270	842196	4.96				AT1G32220
246002_at	3.11	0.8	4.95	0.0015	0.0249	AT5G20740	plant invertase/pectin methylesterase inhibitor domain-containing protein	AT5G20740	AT5G20740	832197	4.95				AT5G10760
245793_at	3.08	0.78	4.94	6.41e-05	0.0047	AT1G32220	NAD(P)-binding Rossmann-fold-containing protein	AT1G32220	AT1G32220	840114	4.94				AT3G54660
250445_at	3.71	1.41	4.91	0.0114	0.0816	AT5G10760	aspartyl protease family protein	AT5G10760	AT5G10760	830943	4.91				AT2G46505
251860_at	3.36	1.07	4.9	0.0012	0.0215	GR	GR (GLUTATHIONE REDUCTASE); ATP binding / glutathione-disulfide reductase	AT3G54660	AT3G54660	824631	4.9				AT3G60600
265456_at	3.28	0.98	4.9	6.36e-05	0.0047	SDH4	SDH4; succinate dehydrogenase (ubiquinone)	AT2G46505	AT2G46505	819261	4.9				AT5G67510
251338_at	4.43	2.14	4.9	0.0001	0.0066	VAP	VAP (VESICLE ASSOCIATED PROTEIN); protein binding	AT3G60600; AT5G22850	AT3G60600	825231	4.9				AT1G21500
247010_at	5.28	2.99	4.9	7.77e-05	0.0051	AT5G67510	60S ribosomal protein L26-2	AT5G67510	AT5G67510	836887	4.9				AT5G67360
260877_at	4.19	1.9	4.89	0.0025	0.033	AT1G21500	hypothetical protein	AT1G21500	AT1G21500	838749	4.89				AT1G62750
246990_at	3.47	1.18	4.89	6.83e-05	0.0048	ARA12	ARA12; serine-type endopeptidase	AT5G67360	AT5G67360	836871	4.89				AT1G09640
262645_at	4.47	2.19	4.88	8.21e-05	0.0051	SCO1	SCO1 (SNOWY COTYLEDON 1); ATP binding / translation elongation factor/ translation factor, nucleic acid binding	AT1G62750	AT1G62750	842573	4.88				AT3G15810
264670_s_at	7.31	5.03	4.88	0.0003	0.0096	AT1G09640; AT1G57720	elongation factor EF-1 gamma subunit	AT1G09640; AT1G57720	AT1G09640; AT1G57720	837491; 842147	4.88				AT1G21720
258251_at	4.43	2.14	4.88	0.0011	0.0208	AT3G15810	hypothetical protein	AT3G15810	AT3G15810	820824	4.88				AT1G20010
262497_at	3.84	1.55	4.87	0.0115	0.0825	PBC1	PBC1 (PROTEASOME BETA SUBUNIT C1); peptidase/ threonine-type endopeptidase	AT1G21720	AT1G21720	838776	4.87				AT2G37190
261230_at	4.79	2.51	4.86	0.0104	0.0775	TUB5	TUB5; structural constituent of cytoskeleton	AT1G20010	AT1G20010	838590	4.86				AT3G57610
265445_at	7.4	5.12	4.86	0.0001	0.0061	AT2G37190	ribosomal protein L11 family protein	AT2G37190	AT2G37190	818295	4.86				AT3G48750
251599_at	4.51	2.23	4.86	0.018	0.1058	ADSS	ADSS (ADENYLOSUCCINATE SYNTHASE); adenylosuccinate synthase	AT3G57610	AT3G57610	824930	4.86				AT4G29010
252337_at	3.71	1.43	4.85	0.0009	0.0176	CDC2	CDC2 (CELL DIVISION CONTROL 2); cyclin-dependent protein kinase/ kinase/ protein binding / protein kinase	AT3G48750	AT3G48750	824036	4.85				AT5G26830
253759_at	3.59	1.32	4.85	2.52e-05	0.0033	AIM1	AIM1 (ABNORMAL INFLORESCENCE MERISTEM); enoyl-CoA hydratase	AT4G29010	AT4G29010	829022	4.85				AT4G37510
246801_at	3.98	1.7	4.84	0.0087	0.0699	AT5G26830	threonyl-tRNA synthetase	AT5G26830	AT5G26830	832741	4.84				AT1G20840
253095_at	4.24	1.97	4.84	0.0034	0.04	AT2G48121; AT4G37510; RBCS1A	hypothetical protein; ribonuclease III family protein; ribulose bisphosphate carboxylase small chain 1A	AT4G37510	AT4G37510	829906; 843029; 10723072	4.84				AT4G31170
262797_at	3.72	1.45	4.82	0.0007	0.0164	TMT1	TMT1 (TONOPLAST MONOSACCHARIDE TRANSPORTER1); carbohydrate transmembrane transporter/ nucleoside transmembrane transporter/ sugar:hydrogen symporter	AT1G20840	AT1G20840	838676	4.82				AT4G04210
253564_at	3.02	0.75	4.82	0.0013	0.0223	AT4G31170	protein kinase family protein	AT4G31170	AT4G31170	829245	4.82				AT4G14800
255325_at	3.17	0.9	4.81	0.0003	0.0098	PUX4	PUX4; protein binding	AT4G04210	AT4G04210	825736	4.81				AT4G16370
245315_at	4.71	2.44	4.81	0.0003	0.0091	PBD2	PBD2 (20S PROTEASOME BETA SUBUNIT 2); peptidase/ threonine-type endopeptidase	AT4G14800	AT4G14800	827135	4.81				AT3G61430
245296_at	3.25	0.99	4.81	0.0006	0.0149	ATOPT3	ATOPT3 (OLIGOPEPTIDE TRANSPORTER); oligopeptide transporter	AT4G16370	AT4G16370	827332	4.81				AT1G25260
251324_at	4.66	2.4	4.81	0.0059	0.0548	PIP1A	PIP1A (PLASMA MEMBRANE INTRINSIC PROTEIN 1A); water channel	AT3G61430	AT3G61430	825316	4.81				AT5G05010
245639_at	4.83	2.57	4.79	2.9e-05	0.0035	AT1G25260	ribosomal protein L10 family protein	AT1G25260	AT1G25260	839109	4.79				AT1G08480
250816_at	4.75	2.49	4.79	0.0003	0.0101	AT5G05010	clathrin adaptor complexes medium subunit family protein	AT5G05010	AT5G05010	830383	4.79				AT5G58060
261721_at	4.21	1.95	4.79	0.0419	0.1675	AT1G08480	succinate dehydrogenase 6	AT1G08480	AT1G08480	837369	4.79				AT1G78900
247852_at	3.54	1.28	4.78	0.0001	0.0066	YKT61	YKT61	AT5G58060	AT5G58060	835918	4.78				AT4G20440
264302_at	4.38	2.12	4.78	0.0008	0.0173	VHA-A	VHA-A (VACUOLAR ATP SYNTHASE SUBUNIT A); ATP binding / hydrogen ion transporting ATP synthase, rotational mechanism / hydrolase, acting on acid anhydrides, catalyzing transmembrane movement of substances / proton-transporting ATPase, rotational mechanism	AT1G78900	AT1G78900	844228	4.78				AT4G31340
254475_at	3.1	0.85	4.78	0.0004	0.011	smB	smB (small nuclear ribonucleoprotein associated protein B)	AT4G20440	AT4G20440	827792	4.78				AT2G37970
253523_at	4.08	1.83	4.78	8.9e-05	0.0053	AT4G31340	myosin heavy chain-related protein	AT4G31340	AT4G31340	829261	4.78				AT3G14050
266097_at	3.98	1.72	4.77	0.0003	0.0102	SOUL-1	SOUL-1; binding	AT2G37970	AT2G37970	818374	4.77				AT4G23600
258207_at	3.94	1.69	4.77	0.0002	0.0078	RSH2	RSH2 (RELA-SPOT HOMOLOG 2); GTP diphosphokinase	AT3G14050	AT3G14050	820619	4.77				AT5G42080
254232_at	5.26	3.01	4.76	0.0006	0.0146	CORI3	CORI3 (CORONATINE INDUCED 1); cystathionine beta-lyase/ transaminase	AT4G23600	AT4G23600	828460	4.76				ATCG00710
249232_at	3.37	1.12	4.76	0.0009	0.0179	ADL1	ADL1 (ARABIDOPSIS DYNAMIN-LIKE PROTEIN); GTP binding / GTPase/ protein binding	AT5G42080	AT5G42080	834213	4.76				AT4G05150
244975_at	3.93	1.68	4.75	0.0002	0.007	psbH	photosystem II reaction center protein H		ATCG00710	844730	4.75				AT2G44500
255221_at	4.89	2.64	4.75	0.0019	0.0281	AT4G05150	Octicosapeptide/Phox/Bem1p family protein	AT4G05150	AT4G05150	825863	4.75				AT5G60680
267393_at	4.21	1.96	4.75	0.0005	0.0133	AT2G44500	O-fucosyltransferase family protein	AT2G44500	AT2G44500	819057	4.75				AT5G13220
247585_at	3.12	0.87	4.74	0.0002	0.0085	AT5G60680	hypothetical protein	AT5G60680	AT5G60680	836189	4.74				AT5G10400
250292_at	3.62	1.38	4.73	0.0002	0.0078	JAZ10	JAZ10 (JASMONATE-ZIM-DOMAIN PROTEIN 10)	AT5G13220	AT5G13220	831162	4.73				AT4G37300
250433_at	3.94	1.69	4.73	0.0002	0.0087	AT1G09200; AT3G27360; AT5G10390; AT5G10400; AT5G65360	histone H3; histone H3.1	AT5G10400	AT5G10400	822357; 830903; 830904; 836661; 837440	4.73				AT1G25560
253049_at	5.46	3.22	4.73	0.0015	0.0245	MEE59	MEE59 (maternal effect embryo arrest 59)	AT4G37300	AT4G37300	829885	4.73				AT1G66200
255742_at	3.08	0.84	4.73	0.0011	0.0207	TEM1	TEM1 (TEMPRANILLO 1); transcription factor	AT1G25560	AT1G25560	839143	4.73				AT1G73080
256524_at	4.16	1.92	4.73	0.0002	0.0074	ATGSR2	ATGSR2; copper ion binding / glutamate-ammonia ligase	AT1G66200	AT1G66200	842935	4.73				AT1G09970
262360_at	4.16	1.92	4.72	0.0011	0.0206	PEPR1	PEPR1 (PEP1 receptor 1); ATP binding / kinase/ protein binding / protein serine/threonine kinase	AT1G73080; AT1G73090	AT1G73080	843639	4.72				AT4G39080
264663_at	3.57	1.33	4.72	3.13e-05	0.0036	LRR XI-23	LRR XI-23; ATP binding / kinase/ protein kinase/ protein serine/threonine kinase	AT1G09970	AT1G09970	837531	4.72				AT5G14700
252932_at	4.26	2.02	4.71	0.0003	0.0091	VHA-A3	VHA-A3 (VACUOLAR PROTON ATPASE A3); ATPase	AT4G39080	AT4G39080	830063	4.71				AT4G15910
250149_at	4.08	1.85	4.71	0.0006	0.0138	AT5G14700	Rossmann-fold NAD(P)-binding domain-containing protein	AT5G14700	AT5G14700	831322	4.71				AT4G23470
245523_at	3.13	0.9	4.71	7.12e-05	0.0049	ATDI21	ATDI21 (ARABIDOPSIS THALIANA DROUGHT-INDUCED 21)	AT4G15910	AT4G15910	827273	4.71				AT2G35410
254262_at	4.19	1.96	4.7	3.74e-05	0.0037	AT4G23470	PLAC8 family protein	AT4G23470	AT4G23470	828446	4.7				AT2G27020
266642_at	4.2	1.97	4.69	0.0015	0.0241	AT2G35410	RNA-binding (RRM/RBD/RNP motifs) family protein	AT2G35410	AT2G35410	818107	4.69				AT5G28060
266312_at	4.15	1.92	4.68	7.75e-05	0.0051	PAG1	PAG1; endopeptidase/ peptidase/ threonine-type endopeptidase	AT2G27020	AT2G27020	817244	4.68				AT3G02200
246730_at	5.31	3.08	4.68	0.0294	0.1389	AT5G28060	40S ribosomal protein S24-2	AT5G28060	AT5G28060	832878	4.68				AT3G54900
259123_at	3.52	1.29	4.67	0.0002	0.0089	AT3G02200	Proteasome component (PCI) domain protein	AT3G02200	AT3G02200	821267	4.67				AT2G44610
251815_at	3.37	1.15	4.66	0.0002	0.0071	CXIP1	CXIP1 (CAX INTERACTING PROTEIN 1); antiporter/ glutathione disulfide oxidoreductase	AT3G54900	AT3G54900	824655	4.66				AT5G24800
266885_at	3.17	0.95	4.66	0.0004	0.0107	RAB6A	RAB6A; GTP binding / protein binding	AT2G44610	AT2G44610	819069	4.66				AT1G02280
246962_s_at	3.65	1.43	4.65	0.0007	0.016	BZIP9	BZIP9 (BASIC LEUCINE ZIPPER 9); DNA binding / protein heterodimerization/ transcription factor	AT5G24800	AT5G24800	832549	4.65				AT2G25490
264121_at	4.78	2.57	4.65	0.0011	0.0204	TOC33	TOC33 (TRANSLOCON AT THE OUTER ENVELOPE MEMBRANE OF CHLOROPLASTS 33); GTP binding / GTPase/ protein binding	AT1G02280	AT1G02280	839248	4.65				AT1G19770
265633_at	3.63	1.41	4.65	0.0006	0.0141	EBF1	EBF1 (EIN3-BINDING F BOX PROTEIN 1); protein binding / ubiquitin-protein ligase	AT2G25490	AT2G25490	817087	4.65				AT1G07350
261143_at	7.1	4.88	4.64	0.0011	0.0208	ATPUP14	ATPUP14; purine transmembrane transporter	AT1G19770	AT1G19770	838565	4.64				AT1G29970
261081_at	3.22	1	4.64	0.0008	0.0166	AT1G07350	serine/arginine rich-like protein SR45a	AT1G07350	AT1G07350	837246	4.64				AT2G05710
260026_at	3.52	1.31	4.63	6.77e-05	0.0048	RPL18AA	RPL18AA (60S RIBOSOMAL PROTEIN L18A-1)	AT1G29970	AT1G29970	839876	4.63				AT1G55210
263348_at	4.56	2.35	4.62	0.0011	0.0199	ACO3	aconitate hydratase 3	AT2G05710	AT2G05710	815120	4.62				AT5G55450
259655_at	3.86	1.66	4.62	0.0002	0.0074	AT1G55210	dirigent protein 20	AT1G55210	AT1G55210	841964	4.62				AT1G19660
248062_at	5.91	3.7	4.62	9.87e-05	0.0056	AT5G55450	bifunctional inhibitor/lipid-transfer protein/seed storage 2S albumin-like protein	AT5G55450	AT5G55450	835638	4.62				AT3G42790
261144_s_at	4.42	2.21	4.62	0.0019	0.0281	AT1G19660; BBD1	putative wound-responsive protein; bifunctional nuclease 1	AT1G19660; AT1G75380	AT1G19660; AT1G75380	838553; 843874	4.62				AT4G21790
252764_at	3.64	1.44	4.61	0.0185	0.1079	AL3	AL3 (ALFIN-LIKE 3); DNA binding / methylated histone residue binding	AT3G42790	AT3G42790	823316	4.61				AT5G05410
254376_at	3.85	1.65	4.61	4.67e-05	0.0041	TOM1	TOM1 (TOBAMOVIRUS MULTIPLICATION 1); protein binding	AT4G21790	AT4G21790	828267	4.61				AT1G10470
250781_at	4.18	1.97	4.61	7.97e-05	0.0051	DREB2A	DREB2A; DNA binding / transcription activator/ transcription factor	AT5G05410	AT5G05410	830424	4.61				AT4G18730
263236_at	3.18	0.98	4.61	0.0009	0.0175	ARR4	ARR4 (RESPONSE REGULATOR 4); protein binding / transcription regulator/ two-component response regulator	AT1G10470	AT1G10470	837587	4.61				AT5G60920
254617_s_at	6.89	4.69	4.61	0.0011	0.0202	RPL16B	RPL16B; structural constituent of ribosome	AT4G18730; AT5G45775	AT4G18730; AT5G45775	825039; 827607; 834617	4.61				AT3G56150
247552_at	4.26	2.06	4.6	3.43e-05	0.0037	COB	COB (COBRA)	AT5G60920	AT5G60920	836213	4.6				AT3G51260
251738_at	3.48	1.28	4.6	0.0003	0.0093	EIF3C	EIF3C (EUKARYOTIC TRANSLATION INITIATION FACTOR 3C); translation initiation factor	AT3G56150	AT3G56150	824781	4.6				AT4G33010
252094_at	3.87	1.68	4.59	0.0005	0.0133	PAD1	PAD1 (20s proteasome alpha subunit pad1); endopeptidase/ peptidase/ threonine-type endopeptidase	AT3G51260	AT3G51260	824289	4.59				AT5G51010
253387_at	6.11	3.91	4.59	0.0061	0.0561	AtGLDP1	AtGLDP1 (Arabidopsis thaliana glycine decarboxylase P-protein 1); catalytic/ glycine dehydrogenase (decarboxylating)/ pyridoxal phosphate binding	AT4G33010	AT4G33010	829438	4.59				AT4G01320
248491_at	3.66	1.47	4.58	0.0031	0.0373	AT5G51010	rubredoxin-like protein	AT5G51010	AT5G51010	835174	4.58				AT3G30390
255569_at	3.56	1.36	4.57	0.0044	0.0463	ATSTE24	ATSTE24; endopeptidase/ metalloendopeptidase	AT4G01320	AT4G01320	828209	4.57				AT1G29350
256711_at	4.88	2.69	4.56	3.53e-05	0.0037	AT3G30390	putative amino acid transporter	AT3G30390	AT3G30390	822740	4.56				AT3G49220
259767_s_at	3.66	1.47	4.56	0.0133	0.0892	AT1G29350; AT1G29370	hypothetical protein; Kinase-related protein	AT1G29350; AT1G29370	AT1G29350; AT1G29370	839809; 839812	4.56				AT2G47730
252255_at	3.84	1.65	4.56	0.0123	0.0855	AT3G49220	putative pectinesterase/pectinesterase inhibitor 34	AT3G49220	AT3G49220	824083	4.56				AT4G30020
266461_at	7.55	5.36	4.55	4.14e-05	0.0039	ATGSTF8	ATGSTF8 (ARABIDOPSIS THALIANA GLUTATHIONE S-TRANSFERASE PHI 8); glutathione binding / glutathione transferase	AT2G47730	AT2G47730	819386	4.55				AT2G22400
253650_at	4.11	1.93	4.55	0.0021	0.03	AT4G30020	PA-domain containing subtilase family protein	AT4G30020	AT4G30020	829125	4.55				AT5G48485
264048_at	3.47	1.29	4.54	0.0003	0.0096	AT2G22400	S-adenosyl-L-methionine-dependent methyltransferases superfamily protein	AT2G22400	AT2G22400	816771	4.54				AT3G09300
248684_at	4.73	2.55	4.53	0.0012	0.0219	DIR1	DIR1 (DEFECTIVE IN INDUCED RESISTANCE 1); lipid binding / lipid transporter	AT5G48485	AT5G48485	834904	4.53				AT4G25030
259029_at	3.14	0.96	4.53	0.0005	0.0129	ORP3B	ORP3B (OSBP(OXYSTEROL BINDING PROTEIN)-RELATED PROTEIN 3B); oxysterol binding	AT3G09300	AT3G09300	820086	4.53				AT2G22230
254103_at	5.6	3.42	4.52	0.0023	0.0313	AT4G25030	hypothetical protein	AT4G25030	AT4G25030	828606	4.52				AT1G11260
263432_at	3.51	1.33	4.52	4.4e-05	0.004	AT2G22230	putative 3-hydroxyacyl-ACP dehydratase	AT2G22230	AT2G22230	816756	4.52				AT1G15750
262456_at	2.95	0.77	4.52	0.0009	0.0179	STP1	STP1 (SUGAR TRANSPORTER 1); carbohydrate transmembrane transporter/ sugar:hydrogen symporter	AT1G11260	AT1G11260	837667	4.52				AT4G01950
259501_at	3.42	1.25	4.52	0.0032	0.038	TPL	TPL (TOPLESS); protein binding / protein homodimerization/ transcription repressor	AT1G15750	AT1G15750	838144	4.52				AT1G20693
255549_at	4.89	2.72	4.51	0.0005	0.0131	GPAT3	GPAT3 (GLYCEROL-3-PHOSPHATE ACYLTRANSFERASE 3); acyltransferase	AT4G01950	AT4G01950	827165	4.51				AT1G79850
256091_at	4.86	2.68	4.51	0.0032	0.0381	HMGB2	HMGB2 (HIGH MOBILITY GROUP B 2); DNA binding / chromatin binding / structural constituent of chromatin / transcription factor	AT1G20693	AT1G20693	838658	4.51				AT3G57280
260165_at	5.95	3.77	4.51	0.0004	0.0116	RPS17	RPS17 (RIBOSOMAL PROTEIN S17); structural constituent of ribosome	AT1G79850	AT1G79850	844324	4.51				AT3G62120
251624_at	4.33	2.16	4.51	0.003	0.0372	AT3G57280	transmembrane protein 14C	AT3G57280	AT3G57280	824895	4.51				AT4G39730
251264_at	4.51	2.34	4.51	0.0052	0.051	AT3G62120	class II aaRS and biotin synthetases superfamily protein	AT3G62120	AT3G62120	825385	4.51				AT3G49680
252880_at	4.4	2.23	4.5	0.0003	0.0099	AT4G39730	Lipase/lipooxygenase, PLAT/LH2 family protein	AT4G39730	AT4G39730	830128	4.5				AT4G37240
252274_at	3.56	1.39	4.5	7.56e-05	0.005	BCAT3	BCAT3 (BRANCHED-CHAIN AMINOTRANSFERASE 3); branched-chain-amino-acid transaminase/ catalytic	AT3G49680	AT3G49680	824130	4.5				AT3G16640
246200_at	2.74	0.57	4.49	0.0004	0.011	AT4G37240	hypothetical protein	AT4G37240	AT4G37240	829878	4.49				AT4G20360
258433_at	8.47	6.3	4.49	0.0002	0.0068	TCTP	TCTP (TRANSLATIONALLY CONTROLLED TUMOR PROTEIN)	AT3G16640	AT3G16640	820916	4.49				AT5G55730
254480_at	7.33	5.17	4.49	0.0001	0.0062	ATRABE1B	ATRABE1B (ARABIDOPSIS RAB GTPASE HOMOLOG E1B); GTP binding / GTPase/ translation elongation factor	AT4G20360	AT4G20360	827784	4.49				AT4G14420
248074_at	3.61	1.44	4.48	0.0004	0.012	FLA1	FLA1 (FASCICLIN-LIKE ARAB INOGALACTAN 1)	AT5G55730	AT5G55730	835667	4.48				AT1G70710
245340_at	5.04	2.88	4.48	0.0019	0.0281	AT4G14420	HR-like lesion-inducing protein-like protein	AT4G14420	AT4G14420	827087	4.48				AT1G51980
260181_at	3.91	1.75	4.48	0.0001	0.0059	ATGH9B1	ATGH9B1 (ARABIDOPSIS THALIANA GLYCOSYL HYDROLASE 9B1); cellulase/ hydrolase, hydrolyzing O-glycosyl compounds	AT1G70710	AT1G70710	843408	4.48				AT3G62260
265056_at	4.13	1.97	4.48	0.0219	0.1184	AT1G51980	putative mitochondrial-processing peptidase subunit alpha-1	AT1G51980	AT1G51980	841627	4.48				AT1G80530
251259_at	3.95	1.79	4.48	0.0033	0.0386	AT3G62260	putative protein phosphatase 2C 49	AT3G62260	AT3G62260	825399	4.48				AT5G10960
260288_at	3.53	1.37	4.47	0.0109	0.0799	AT1G80530	Major facilitator superfamily protein	AT1G80530	AT1G80530	844392	4.47				AT1G22710
250404_at	3.4	1.24	4.47	0.0036	0.0407	AT5G10960	polynucleotidyl transferase, ribonuclease H-like superfamily protein	AT5G10960	AT5G10960	830963	4.47				AT1G64390
264204_at	4.14	1.98	4.47	0.0002	0.0068	SUC2	SUC2 (SUCROSE-PROTON SYMPORTER 2); carbohydrate transmembrane transporter/ sucrose transmembrane transporter/ sucrose:hydrogen symporter/ sugar:hydrogen symporter	AT1G22710	AT1G22710	838877	4.47				AT1G64230
259736_at	2.88	0.72	4.47	0.0003	0.0101	AtGH9C2	AtGH9C2 (Arabidopsis thaliana glycosyl hydrolase 9C2); carbohydrate binding / catalytic/ hydrolase, hydrolyzing O-glycosyl compounds	AT1G64390	AT1G64390	842747	4.47				AT1G19740
262341_at	7.06	4.9	4.47	0.0014	0.0231	UBC28	ubiquitin-conjugating enzyme, putative	AT1G64230	AT1G64230	842728	4.47				AT1G04340
261141_at	2.87	0.71	4.45	0.0001	0.0059	AT1G19740	ATP-dependent protease La domain-containing protein	AT1G19740	AT1G19740	838563	4.45				AT1G74730
263651_at	3.26	1.1	4.45	7.34e-05	0.005	AT1G04340	HR-like lesion-inducing protein-like protein	AT1G04340	AT1G04340	839547	4.45				ATCG00830
262168_at	5.92	3.77	4.43	0.0033	0.0389	AT1G74730	hypothetical protein	AT1G74730	AT1G74730	843812	4.43				AT3G08030
244987_s_at	7.08	4.93	4.43	0.0035	0.0402	rpl2	50S ribosomal protein L2		ATCG00830; ATCG01310	844718; 1466246	4.43				AT4G14360
258641_at	7.03	4.88	4.42	0.0002	0.0067	AT3G08030	germination-related protein	AT3G08030	AT3G08030	819994	4.42				AT3G16670
245274_at	3.75	1.61	4.42	0.0003	0.0096	AT4G14360	putative methyltransferase PMT3	AT4G14360	AT4G14360	827079	4.42				AT5G42420
258419_at	5.23	3.08	4.41	0.0008	0.0169	AT3G16670	pollen Ole e 1 allergen and extensin family protein	AT3G16670	AT3G16670	820919	4.41				AT2G30950
249220_at	3.04	0.9	4.4	0.0029	0.0364	AT5G42420	Nucleotide-sugar transporter family protein	AT5G42420	AT5G42420	834248	4.4				AT4G25640
267196_at	5.87	3.73	4.4	0.0003	0.0097	VAR2	VAR2 (VARIEGATED 2); ATP-dependent peptidase/ ATPase/ metallopeptidase/ zinc ion binding	AT2G30950	AT2G30950	817646	4.4				AT5G03290
254077_at	2.82	0.68	4.4	9.11e-05	0.0054	DTX35	detoxifying efflux carrier 35	AT4G25640	AT4G25640	828669	4.4				AT1G78300
250929_at	3.99	1.85	4.4	0.0062	0.0569	IDH-V	Isocitrate dehydrogenase [NAD] catalytic subunit 5	AT5G03290	AT5G03290	831884	4.4				AT2G31360
260775_at	3.6	1.46	4.4	0.0101	0.0767	GRF2	GRF2 (GENERAL REGULATORY FACTOR 2); protein binding / protein phosphorylated amino acid binding	AT1G78300	AT1G78300	844165	4.4				AT3G10060
263249_at	3.99	1.86	4.39	0.0001	0.0062	ADS2	ADS2 (16:0Delta9 Arabidopsis desaturase 2); oxidoreductase	AT2G31360	AT2G31360	817694	4.39				AT3G52500
258929_at	2.94	0.81	4.39	5.17e-05	0.0043	AT3G10060	peptidyl-prolyl cis-trans isomerase FKBP16-4	AT3G10060	AT3G10060	820167	4.39				AT1G32050
252048_at	3.62	1.49	4.39	5.98e-05	0.0046	AT3G52500	aspartyl protease family protein	AT3G52500	AT3G52500	824415	4.39				AT2G28790
255752_at	6.29	4.16	4.39	0.0009	0.0181	AT1G32050	secretory carrier-associated membrane protein 5	AT1G32050	AT1G32050	840097	4.39				AT5G08330
266223_at	5.52	3.39	4.38	0.0002	0.0079	AT2G28790	pathogenesis-related thaumatin-like protein	AT2G28790	AT2G28790	817428	4.38				AT1G32790
246011_at	3.22	1.09	4.38	0.0023	0.0317	AT5G08330	transcription factor TCP21	AT5G08330	AT5G08330	830730	4.38				AT1G03900
261709_at	3.71	1.58	4.38	0.0008	0.0171	CID11	RNA-binding protein, putative	AT1G32790	AT1G32790	840173	4.38				AT5G10780
265043_at	3.33	1.2	4.37	0.0101	0.0768	ATNAP4	ATNAP4 (Arabidopsis thaliana non-intrinsic ABC protein 4); ATPase, coupled to transmembrane movement of substances / transporter	AT1G03900	AT1G03900	839378	4.37				AT5G47220
250401_at	3.71	1.58	4.37	0.0007	0.0158	AT5G10780	hypothetical protein	AT5G10780	AT5G10780	830945	4.37				AT3G03250
248794_at	4.17	2.04	4.37	0.0052	0.0514	ERF2	ERF2 (ETHYLENE RESPONSIVE ELEMENT BINDING FACTOR 2); DNA binding / transcription activator/ transcription factor	AT5G47220	AT5G47220	834768	4.37				AT5G42100
258849_at	3.56	1.43	4.37	3.6e-05	0.0037	UGP	UGP (UDP-glucose pyrophosphorylase); UTP:glucose-1-phosphate uridylyltransferase/ nucleotidyltransferase	AT3G03250	AT3G03250	821313	4.37				AT2G19790
249235_at	3.86	1.73	4.37	0.0021	0.0298	BG_PPAP	ATBG_PAP; glucan endo-1,3-beta-D-glucosidase/ hydrolase, hydrolyzing O-glycosyl compounds	AT5G42100	AT5G42100	834215	4.37				AT1G23290
266694_at	3.72	1.6	4.37	0.0231	0.1219	AT2G19790	SNARE-like superfamily protein	AT2G19790	AT2G19790	816498	4.37				AT1G63940
262985_s_at	8.64	6.52	4.36	0.0004	0.0114	RPL27AB	RPL27AB; structural constituent of ribosome	AT1G23290; AT1G70600	AT1G23290	838938; 843397	4.36				AT4G27440
260325_at	3.35	1.23	4.35	0.0009	0.018	MDAR6	monodehydroascorbate reductase, putative	AT1G63940	AT1G63940	842697	4.35				AT4G34870
253871_at	6.99	4.87	4.35	0.0026	0.0337	PORB	PORB (PROTOCHLOROPHYLLIDE OXIDOREDUCTASE B); oxidoreductase/ protochlorophyllide reductase	AT4G27440	AT4G27440	828853	4.35				AT3G49910
253221_at	5.93	3.81	4.35	0.0007	0.0154	ROC5	ROC5 (ROTAMASE CYCLOPHILIN 5); peptidyl-prolyl cis-trans isomerase	AT4G34870	AT4G34870	829639	4.35				AT5G10360
252235_at	8.84	6.72	4.34	0.0129	0.0877	AT3G49910	60S ribosomal protein L26-1	AT3G49910	AT3G49910	824153	4.34				AT1G27970
250440_at	7.28	5.16	4.34	0.0007	0.0153	EMB3010	EMB3010 (embryo defective 3010); structural constituent of ribosome	AT5G10360	AT5G10360	830900	4.34				AT1G29150
259593_at	3.95	1.84	4.33	0.004	0.044	NTF2B	NTF2B (NUCLEAR TRANSPORT FACTOR 2B); Ran GTPase binding / protein transporter	AT1G27970	AT1G27970	839690	4.33				AT2G42310
260842_at	5.23	3.12	4.32	0.0002	0.0068	ATS9	ATS9 (ARABIDOPSIS NON-ATPASE SUBUNIT 9)	AT1G29150	AT1G29150	839789	4.32				AT3G11400
265883_at	5.85	3.74	4.32	0.0183	0.1071	AT2G42310	hypothetical protein	AT2G42310	AT2G42310	818832	4.32				AT4G32520
259238_at	4.76	2.65	4.32	0.0309	0.1425	EIF3G1	eukaryotic translation initiation factor 3G / eIF3g	AT3G11400	AT3G11400	820313	4.32				AT1G18720
253438_at	2.74	0.63	4.31	0.0027	0.0348	SHM3	SHM3 (SERINE HYDROXYMETHYLTRANSFERASE 3); catalytic/ glycine hydroxymethyltransferase/ pyridoxal phosphate binding	AT4G32520	AT4G32520	829387	4.31				AT4G29020
261379_at	4.69	2.58	4.31	5.48e-05	0.0045	AT1G18720	hypothetical protein	AT1G18720	AT1G18720	838454	4.31				AT3G52560
253754_at	5.36	3.25	4.31	4.97e-05	0.0042	AT4G29020	glycine-rich protein	AT4G29020	AT4G29020	829023	4.31				AT4G13200
252059_at	4.37	2.26	4.3	0.0444	0.1727	UEV1D-4	UEV1D-4 (UBIQUITIN E2 VARIANT 1D-4); protein binding / ubiquitin-protein ligase	AT3G52560	AT3G52560	824422	4.3				ATCG00640
254760_at	3.59	1.48	4.3	4.71e-05	0.0041	AT4G13200	hypothetical protein	AT4G13200	AT4G13200	826935	4.3				AT3G06580
244968_at	3.85	1.75	4.29	0.0003	0.0091	rpl33	ribosomal protein L33		ATCG00640	844737	4.29				AT3G32930
258517_at	3.53	1.44	4.27	0.0024	0.0327	GALK	GALK; ATP binding / galactokinase	AT3G06580	AT3G06580	819837	4.27				AT1G74470
256607_at	4.39	2.3	4.26	0.0007	0.0157	AT3G32930	hypothetical protein	AT3G32930	AT3G32930	823057	4.26				AT3G22890
260236_at	7.3	5.21	4.26	0.0002	0.0079	AT1G74470	geranylgeranyl diphosphate reductase	AT1G74470	AT1G74470	843788	4.26				AT5G15350
256835_at	4.92	2.83	4.26	0.0048	0.049	APS1	APS1 (ATP SULFURYLASE 1); sulfate adenylyltransferase (ATP)	AT3G22890	AT3G22890	821861	4.26				AT2G44050
250110_at	6	3.91	4.26	0.0011	0.02	ENODL17	early nodulin-like protein 17	AT5G15350	AT5G15350	831387	4.26				AT3G46970
267188_at	3.8	1.71	4.26	0.0001	0.0057	COS1	COS1 (COI1 SUPPRESSOR1); 6,7-dimethyl-8-ribityllumazine synthase	AT2G44050; AT3G04180	AT2G44050	819010	4.26				AT1G29900
252468_at	5.18	3.1	4.25	0.0001	0.006	PHS2	PHS2 (ALPHA-GLUCAN PHOSPHORYLASE 2); phosphorylase/ transferase, transferring glycosyl groups	AT3G46970	AT3G46970	823850	4.25				AT4G12590
256002_at	3.55	1.46	4.25	0.0018	0.0275	CARB	CARB (CARBAMOYL PHOSPHATE SYNTHETASE B); ATP binding / carbamoyl-phosphate synthase/ catalytic	AT1G29900	AT1G29900	839868	4.25				AT4G10610
254830_at	3.38	1.29	4.25	0.0009	0.0182	AT4G12590	hypothetical protein	AT4G12590	AT4G12590	826872	4.25				AT2G21250
254990_at	3.56	1.47	4.25	0.0111	0.0805	CID12	CID12; RNA binding	AT4G10610	AT4G10610	826653	4.25				AT1G51700
263758_s_at	3.84	1.75	4.24	0.0032	0.0379	AT2G21250; AT2G21260	putative NADPH dependent mannose 6-phosphate reductase; putative mannose-6P reductase	AT2G21250; AT2G21260	AT2G21250; AT2G21260	816664; 816665	4.24				AT3G23810
256185_at	3.21	1.13	4.23	0.0071	0.0621	ADOF1	ADOF1; DNA binding / transcription factor	AT1G51700	AT1G51700	841595	4.23				AT1G62500
257173_at	6.28	4.2	4.23	0.0004	0.0118	SAHH2	SAHH2 (S-ADENOSYL-L-HOMOCYSTEINE (SAH) HYDROLASE 2); adenosylhomocysteinase/ binding / catalytic	AT3G23810	AT3G23810	821964	4.23				AT1G16180
265117_at	3.26	1.18	4.23	0.0029	0.0364	AT1G62500	bifunctional inhibitor/lipid-transfer protein/seed storage 2S albumin superfamily protein	AT1G62500	AT1G62500	842547	4.23				AT2G29550
261843_at	4.89	2.81	4.23	0.0099	0.0759	AT1G16180	Serinc-domain containing serine and sphingolipid biosynthesis protein	AT1G16180	AT1G16180	838187	4.23				AT1G61340
266295_at	4.22	2.14	4.22	0.0003	0.0089	TUB7	TUB7; structural constituent of cytoskeleton	AT2G29550	AT2G29550	817504	4.22				AT3G05000
264758_at	3	0.92	4.22	0.0002	0.0073	AT1G61340	F-box stress induced 1	AT1G61340	AT1G61340	842428	4.22				AT4G26480
259085_at	3.24	1.16	4.22	0.0071	0.0619	AT3G05000	transport protein particle (TRAPP) component	AT3G05000	AT3G05000	819661	4.22				AT2G24270
253964_at	2.9	0.83	4.22	0.0005	0.0122	AT4G26480	RNA-binding KH domain-containing protein	AT4G26480	AT4G26480	828754	4.22				AT4G19210
265998_at	4.16	2.09	4.22	0.0084	0.0686	ALDH11A3	ALDH11A3; 3-chloroallyl aldehyde dehydrogenase/ glyceraldehyde-3-phosphate dehydrogenase (NADP+)	AT2G24270	AT2G24270	816962	4.22				AT5G13810
254615_at	3.59	1.51	4.21	0.001	0.0195	RLI2	ATRLI2; transporter	AT4G19210	AT4G19210	827661	4.21				AT1G74050
250260_at	4.11	2.04	4.21	0.0019	0.0282	AT5G13810	Glutaredoxin family protein	AT5G13810	AT5G13810	831226	4.21				AT5G55220
260383_s_at	6.66	4.59	4.21	0.0009	0.0181	AT1G74050; AT1G74060	60S ribosomal protein L6-3; 60S ribosomal protein L6-2	AT1G74050; AT1G74060	AT1G74050; AT1G74060	843744; 843746	4.21				AT1G02150
248094_at	3.63	1.56	4.21	0.0043	0.0453	AT5G55220	trigger factor type chaperone family protein	AT5G55220	AT5G55220	835615	4.21				AT1G61520
264177_at	3.73	1.65	4.21	0.0054	0.0526	AT1G02150	pentatricopeptide repeat-containing protein	AT1G02150	AT1G02150	839577	4.21				AT1G03680
265033_at	9.07	6.99	4.2	0.0003	0.0091	LHCA3	LHCA3; chlorophyll binding	AT1G61520	AT1G61520	842446	4.2				AT1G13060
264845_at	6.52	4.45	4.2	0.0304	0.1412	ATHM1	ATHM1; enzyme activator	AT1G03680	AT1G03680	839436	4.2				AT3G15000
262781_s_at	5.34	3.27	4.2	0.0002	0.0082	PBE1	PBE1; endopeptidase/ peptidase/ threonine-type endopeptidase	AT1G13060; AT3G26340	AT1G13060; AT3G26340	822238; 837863	4.2				AT3G61600
257218_at	3.75	1.68	4.2	0.0082	0.0678	AT3G15000	RNA-editing factor interacting protein 1	AT3G15000	AT3G15000	820729	4.2				AT5G09220
251328_at	2.79	0.72	4.18	7.94e-05	0.0051	ATPOB1	ATPOB1; protein binding	AT3G61600	AT3G61600	825333	4.18				AT3G06050
245891_at	4.47	2.41	4.18	6.53e-05	0.0047	AAP2	AAP2 (AMINO ACID PERMEASE 2); amino acid transmembrane transporter	AT5G09220	AT5G09220	830781	4.18				AT2G39670
258469_at	4.4	2.34	4.17	0.0013	0.0229	PRXIIF	PRXIIF (PEROXIREDOXIN IIF); antioxidant/ peroxidase	AT3G06050	AT3G06050	819778	4.17				AT1G31910
267562_at	3.2	1.14	4.16	0.0025	0.033	AT2G39670	radical SAM domain-containing protein	AT2G39670	AT2G39670	818550	4.16				AT3G59020
246286_at	4.14	2.08	4.16	0.0007	0.0155	AT1G31910	GHMP kinase family protein	AT1G31910	AT1G31910	840081	4.16				AT1G02140
251495_at	3.48	1.42	4.16	0.0242	0.1246	AT3G59020	armadillo/beta-catenin-like repeat-containing protein	AT3G59020	AT3G59020	825071	4.16				AT5G19690
264152_at	5.69	3.63	4.16	0.0113	0.0809	MAGO	MAGO (MAGO NASHI); protein binding	AT1G02140	AT1G02140	837560	4.16				ATCG00760
245911_at	3.72	1.66	4.15	0.0021	0.0302	STT3A	STT3A (STAUROSPORIN AND TEMPERATURE SENSITIVE 3-LIKE A); oligosaccharyl transferase	AT5G19690	AT5G19690	832089	4.15				AT1G03475
244980_at	4.01	1.96	4.15	5.42e-05	0.0044	rpl36	50S ribosomal protein L36		ATCG00760	844725	4.15				AT3G19680
264820_at	3.41	1.36	4.15	0.0001	0.0061	LIN2	LIN2 (LESION INITIATION 2); coproporphyrinogen oxidase	AT1G03475	AT1G03475	839489	4.15				AT5G07030
257076_at	3.77	1.72	4.14	4.3e-05	0.004	AT3G19680	hypothetical protein	AT3G19680	AT3G19680	821505	4.14				AT1G20050
250661_at	4.38	2.33	4.14	0.0007	0.0157	AT5G07030	aspartyl protease family protein	AT5G07030	AT5G07030	830594	4.14				AT3G57450
261228_at	3.99	1.94	4.14	0.0027	0.0349	HYD1	HYD1 (HYDRA1); C-8 sterol isomerase	AT1G20050	AT1G20050	838593	4.14				AT3G04840
251640_at	9.1	7.05	4.14	7.82e-05	0.0051	AT3G57450	hypothetical protein	AT3G57450	AT3G57450	824912	4.14				AT2G25910
259096_at	7.55	5.51	4.13	6.93e-05	0.0048	AT3G04840	40S ribosomal protein S3a-1	AT3G04840	AT3G04840	819644	4.13				AT3G01310
266657_at	3.53	1.49	4.13	0.0042	0.0447	AT2G25910	3'-5' exonuclease and KH-I domain-containing protein	AT2G25910	AT2G25910	817132	4.13				AT1G24800
259118_at	3.61	1.56	4.13	0.0038	0.042	AT3G01310	phosphoglycerate mutase-like protein	AT3G01310	AT3G01310	821297	4.13				AT4G11380
245651_s_at	3.73	1.68	4.13	0.0005	0.0128	AT1G24800; AT1G24881; AT1G25055; AT1G25150; AT1G25211	F-box protein; F-box/kelch-repeat protein; F-box family protein	AT1G24793; AT1G24800; AT1G24880; AT1G24881; AT1G25054; AT1G25055; AT1G25141; AT1G25210; AT1G25211	AT1G24800; AT1G24881; AT1G25055; AT1G25150; AT1G25211	6240216; 6241002; 6241166; 6241255; 10723103	4.13				AT4G39900
254925_at	2.91	0.87	4.13	5.41e-05	0.0044	AT4G11380	beta-adaptin-like protein B	AT4G11380	AT4G11380	826741	4.13				AT2G38470
252852_at	3.52	1.48	4.13	8.51e-05	0.0052	AT4G39900	hypothetical protein	AT4G39900	AT4G39900	830149	4.13				AT5G16390
267028_at	6.51	4.47	4.11	0.0001	0.0059	WRKY33	WRKY33; transcription factor	AT2G38470	AT2G38470	818429	4.11				AT3G11200
250125_at	4.05	2.01	4.1	7.72e-05	0.0051	CAC1	CAC1 (CHLOROPLASTIC ACETYLCOENZYME A CARBOXYLASE 1); acetyl-CoA carboxylase/ biotin binding	AT5G16390	AT5G16390	831500	4.1				AT2G47390
256414_at	3.63	1.6	4.09	8.1e-05	0.0051	AL2	AL2 (ALFIN-LIKE 2); DNA binding / methylated histone residue binding	AT3G11200	AT3G11200	820290	4.09				AT2G22780
260580_at	3.57	1.54	4.09	6.42e-05	0.0047	AT2G47390	probable glutamyl endopeptidase	AT2G47390	AT2G47390	819352	4.09				AT3G47520
266457_at	3.82	1.79	4.09	0.0087	0.0698	PMDH1	PMDH1 (PEROXISOMAL NAD-MALATE DEHYDROGENASE 1); L-malate dehydrogenase/ binding / catalytic/ malate dehydrogenase/ oxidoreductase/ oxidoreductase, acting on the CH-OH group of donors, NAD or NADP as acceptor	AT2G22780	AT2G22780	816808	4.09				AT1G76450
252407_at	4.12	2.09	4.08	4.28e-05	0.004	MDH	MDH (MALATE DEHYDROGENASE); L-malate dehydrogenase/ binding / catalytic/ malate dehydrogenase/ oxidoreductase/ oxidoreductase, acting on the CH-OH group of donors, NAD or NADP as acceptor	AT3G47520	AT3G47520	823906	4.08				AT3G52580
259981_at	3.74	1.71	4.08	0.0028	0.0351	AT1G76450	photosystem II reaction center PsbP family protein	AT1G76450	AT1G76450	843978	4.08				AT5G61380
252055_at	5.34	3.31	4.08	0.0098	0.0756	AT3G52580	40S ribosomal protein S14-3	AT3G52580	AT3G52580	824424	4.08				AT1G68560
247525_at	3.31	1.28	4.08	4.94e-05	0.0042	TOC1	TOC1 (TIMING OF CAB EXPRESSION 1); transcription regulator/ two-component response regulator	AT5G61380	AT5G61380	836259	4.08				AT1G74960
262230_at	2.93	0.91	4.07	8.39e-05	0.0052	XYL1	XYL1 (ALPHA-XYLOSIDASE 1); alpha-N-arabinofuranosidase/ hydrolase, hydrolyzing O-glycosyl compounds / xylan 1,4-beta-xylosidase	AT1G68560	AT1G68560	843185	4.07				AT4G25050
262176_at	3.68	1.65	4.06	0.0008	0.0171	FAB1	FAB1 (FATTY ACID BIOSYNTHESIS 1); 3-oxoacyl-[acyl-carrier-protein] synthase/ fatty-acid synthase	AT1G74960	AT1G74960	843835	4.06				AT4G01310
254102_at	7.61	5.59	4.06	6.67e-05	0.0048	ACP4	ACP4 (acyl carrier protein 4); acyl carrier	AT4G25050	AT4G25050	828608	4.06				AT1G73030
255623_at	6.8	4.78	4.05	0.0003	0.0095	AT4G01310	50S ribosomal protein L5	AT4G01310	AT4G01310	827947	4.05				AT3G06650
262367_at	4.5	2.48	4.05	0.04	0.1632	VPS46.2	VPS46.2	AT1G73030	AT1G73030	843634	4.05				AT5G66680
258515_at	3.98	1.96	4.05	0.0004	0.0118	ACLB-1	ACLB-1; ATP citrate synthase	AT3G06650	AT3G06650	819845	4.05				AT5G55180
247058_at	4.96	2.94	4.05	0.0016	0.0255	DGL1	DGL1; dolichyl-diphosphooligosaccharide-protein glycotransferase	AT5G66680	AT5G66680	836801	4.05				AT3G16520
248100_at	3.93	1.92	4.05	0.0061	0.0567	AT5G55180	O-Glycosyl hydrolases family 17 protein	AT5G55180	AT5G55180	835611	4.05				AT4G20760
257205_at	2.58	0.57	4.05	0.0005	0.013	UGT88A1	UDP-glucoronosyl/UDP-glucosyl transferase family protein	AT3G16520	AT3G16520	820900	4.05				AT1G24050
254485_at	2.62	0.61	4.04	0.0004	0.0111	AT4G20760	Rossmann-fold NAD(P)-binding domain-containing protein	AT4G20760	AT4G20760	827824	4.04				AT1G32990
263029_at	3.55	1.53	4.04	0.0049	0.0494	AT1G24050	Anticodon-binding domain-containing protein	AT1G24050	AT1G24050	839017	4.04				AT1G64720
261190_at	4.99	2.97	4.04	0.0048	0.0492	PRPL11	PRPL11 (PLASTID RIBOSOMAL PROTEIN L11); structural constituent of ribosome	AT1G32990	AT1G32990	840194	4.04				AT3G23580
262884_at	3.21	1.19	4.04	6.37e-05	0.0047	CP5	CP5	AT1G64720	AT1G64720	842780	4.04				AT5G14660
258106_at	3.88	1.87	4.03	0.0003	0.0096	RNR2A	RNR2A (RIBONUCLEOTIDE REDUCTASE 2A); ribonucleoside-diphosphate reductase	AT3G23580	AT3G23580	821937	4.03				AT3G08930
250146_at	3.66	1.65	4.02	0.0034	0.04	PDF1B	PDF1B (PEPTIDE DEFORMYLASE 1B); iron ion binding / peptide deformylase	AT5G14660	AT5G14660	831318	4.02				AT3G13670
258992_at	4.03	2.02	4.02	0.0012	0.0218	AT3G08930	LMBR1-like membrane protein	AT3G08930	AT3G08930	820042	4.02				AT5G63400
256783_at	3.53	1.52	4.02	0.0201	0.1128	AT3G13670	protein kinase family protein	AT3G13670	AT3G13670	820572	4.02				AT4G21210
247382_at	4.65	2.64	4.01	0.0094	0.0733	ADK1	ADK1 (ADENYLATE KINASE 1); ATP binding / adenylate kinase/ nucleobase, nucleoside, nucleotide kinase	AT5G63400	AT5G63400	836459	4.01				AT4G11420
254460_at	4.18	2.18	4.01	0.0327	0.1468	ATRP1	ATRP1 (PPDK REGULATORY PROTEIN); phosphoprotein phosphatase/ protein kinase	AT4G21210	AT4G21210	827869	4.01				AT1G72040
254873_at	3.28	1.28	4.01	8.55e-05	0.0052	EIF3A	EIF3A (EUKARYOTIC TRANSLATION INITIATION FACTOR 3A); translation initiation factor	AT4G11420	AT4G11420	826746	4.01				AT3G27240
256341_at	2.9	0.9	4	6.23e-05	0.0047	AT1G72040	deoxyribonucleoside kinase	AT1G72040	AT1G72040	843535	4				AT4G37000
257148_at	3.24	1.24	4	0.0005	0.0123	AT3G27240	ubiquinol-cytochrome c reductase cytochrome c1 subunit	AT3G27240	AT3G27240	822343	4				AT5G08060
246194_at	3.91	1.91	4	0.0011	0.02	ACD2	ACD2 (ACCELERATED CELL DEATH 2); red chlorophyll catabolite reductase	AT4G37000	AT4G37000	829854	4				AT1G12520
250564_at	3.46	1.46	4	7.81e-05	0.0051	AT5G08060	hypothetical protein	AT5G08060	AT5G08060	830700	4				AT4G30440
259511_at	3.25	1.25	3.99	0.0026	0.0338	ATCCS	ATCCS (COPPER CHAPERONE FOR SOD1); superoxide dismutase/ superoxide dismutase copper chaperone	AT1G12520	AT1G12520	837808	3.99				AT5G58260
253631_at	5.5	3.5	3.99	0.0006	0.0142	GAE1	GAE1 (UDP-D-GLUCURONATE 4-EPIMERASE 1); UDP-glucuronate 4-epimerase/ catalytic	AT4G30440	AT4G30440	829167	3.99				AT1G32080
247816_at	3.32	1.33	3.99	0.0033	0.0387	AT5G58260	NADH dehydrogenase-like complex N	AT5G58260	AT5G58260	835938	3.99				AT1G66180
255719_at	4.43	2.43	3.99	0.0209	0.115	AT1G32080	plastidal glycolate/glycerate translocator 1	AT1G32080	AT1G32080	840100	3.99				AT5G44070
256525_at	4.28	2.29	3.98	0.0094	0.0735	AT1G66180	aspartyl protease family protein	AT1G66180	AT1G66180	842933	3.98				AT5G05190
249078_at	6.44	4.44	3.98	0.018	0.1056	CAD1	CAD1 (CADMIUM SENSITIVE 1); cadmium ion binding / copper ion binding / glutathione gamma-glutamylcysteinyltransferase	AT5G44070	AT5G44070	834430	3.98				AT5G59250
250821_at	3.71	1.72	3.98	0.0001	0.0059	AT5G05190	hypothetical protein	AT5G05190	AT5G05190	830401	3.98				AT1G73230
247709_at	3.22	1.23	3.98	4.7e-05	0.0041	AT5G59250	Major facilitator superfamily protein	AT5G59250	AT5G59250	836043	3.98				AT5G22920
260095_at	6.5	4.51	3.98	0.0004	0.0116	AT1G73230	nascent polypeptide-associated complex subunit beta	AT1G73230	AT1G73230	843657	3.98				AT1G03600
249862_at	3.01	1.02	3.97	0.0001	0.0061	AT5G22920	ring finger and CHY zinc finger domain-containing protein 1	AT5G22920	AT5G22920	832356	3.97				AT1G76600
264837_at	6.56	4.57	3.97	4.86e-05	0.0042	PSB27	photosystem II Psb27 protein	AT1G03600	AT1G03600	839449	3.97				AT3G51010
259979_at	6.37	4.38	3.97	0.0081	0.0672	AT1G76600	hypothetical protein	AT1G76600	AT1G76600	843993	3.97				AT5G45550
252124_at	3.47	1.48	3.97	0.001	0.0198	AT3G51010	hypothetical protein	AT3G51010	AT3G51010	824265	3.97				AT5G52240
248951_at	3.64	1.66	3.96	0.0009	0.0184	AT5G45550	maintenance of ploidy protein MOB1	AT5G45550	AT5G45550	834591	3.96				AT1G52150
248349_at	4.52	2.54	3.95	0.0009	0.0181	MSBP1	MSBP1 (membrane steroid binding protein 1); steroid binding	AT5G52240	AT5G52240	835300	3.95				AT5G43850
265060_at	2.94	0.96	3.95	9.52e-05	0.0055	ATHB-15	ATHB-15; DNA binding / transcription factor	AT1G52150	AT1G52150	841645	3.95				AT5G54190
249122_at	3.31	1.33	3.94	0.0018	0.0276	ARD4	ARD4; acireductone dioxygenase [iron(II)-requiring]/ metal ion binding	AT5G43850	AT5G43850	834407	3.94				AT1G76160
248197_at	3.75	1.77	3.94	0.0001	0.0061	PORA	PORA; oxidoreductase/ protochlorophyllide reductase	AT5G54190	AT5G54190	835507	3.94				AT5G36290
261728_at	5.33	3.35	3.94	0.0005	0.0124	sks5	sks5 (SKU5 Similar 5); copper ion binding / oxidoreductase	AT1G76160	AT1G76160	843948	3.94				AT4G24190
246619_at	4.41	2.43	3.94	0.007	0.0614	AT5G36290	hypothetical protein	AT5G36290	AT5G36290	833627	3.94				AT1G75950
254166_at	6.96	4.98	3.93	0.0084	0.0682	SHD	SHD (SHEPHERD); ATP binding / unfolded protein binding	AT4G24190	AT4G24190	828520	3.93				AT3G06750
262676_at	5.98	4.01	3.93	0.0016	0.0255	SKP1	SKP1 (S PHASE KINASE-ASSOCIATED PROTEIN 1); protein binding / ubiquitin-protein ligase	AT1G75950	AT1G75950	843928	3.93				AT5G11810
258535_at	3.43	1.46	3.93	0.0064	0.0585	AT3G06750	hydroxyproline-rich glycoprotein family protein	AT3G06750	AT3G06750	819860	3.93				AT2G33340
250330_at	3.19	1.21	3.93	6.29e-05	0.0047	AT5G11810	hypothetical protein	AT5G11810	AT5G11810	831054	3.93				AT5G45510
255830_at	4.85	2.88	3.92	0.001	0.0191	MAC3B	U-box protein MAC3B	AT2G33340	AT2G33340	817897	3.92				AT5G05780
248945_at	2.82	0.85	3.92	0.0002	0.0068	AT5G45510	leucine-rich repeat-containing protein	AT5G45510	AT5G45510	834587	3.92				AT1G01510
250749_at	3.53	1.56	3.91	0.0151	0.0958	RPN8A	RPN8A (RP NON-ATPASE SUBUNIT 8A)	AT5G05780	AT5G05780	830463	3.91				AT5G42090
259438_at	2.87	0.9	3.91	0.0004	0.0117	AN	AN (ANGUSTIFOLIA); protein binding	AT1G01510	AT1G01510	839401	3.91				AT5G37770
249229_at	3.5	1.53	3.91	0.0016	0.0255	AT5G42090	lung seven transmembrane receptor family protein	AT5G42090	AT5G42090	834214	3.91				AT5G47120
249583_at	6.85	4.88	3.91	0.0001	0.0059	TCH2	TCH2 (TOUCH 2); calcium ion binding	AT5G37770	AT5G37770	833755	3.91				AT2G20530
248833_at	4.99	3.02	3.9	0.0017	0.026	ATBI1	ATBI1 (BAX INHIBITOR 1)	AT5G47120	AT5G47120	834758	3.9				AT4G13850
263375_s_at	4.94	2.98	3.9	0.0135	0.0896	ATPHB6	ATPHB6 (PROHIBITIN 6)	AT2G20530; AT4G28510	AT2G20530; AT4G28510	816575; 828969	3.9				AT5G50570
254684_at	3.24	1.28	3.89	0.0003	0.0096	GR-RBP2	GR-RBP2 (GLYCINE-RICH RNA-BINDING PROTEIN 2); ATP binding / RNA binding / double-stranded DNA binding / single-stranded DNA binding	AT4G13850	AT4G13850	827019	3.89				AT3G54820
248524_s_at	4.7	2.74	3.89	0.0297	0.1398	AT5G50570; AT5G50670	squamosa promoter-binding-like protein 13	AT5G50570; AT5G50670	AT5G50570; AT5G50670	835126; 835138	3.89				AT1G12900
251858_at	3.04	1.08	3.89	0.0003	0.0093	PIP2;5	PIP2;5 (PLASMA MEMBRANE INTRINSIC PROTEIN 2;5); water channel	AT3G54820	AT3G54820	824647	3.89				AT3G03160
261197_at	8.09	6.13	3.88	0.0002	0.0068	GAPA-2	GAPA-2 (GLYCERALDEHYDE 3-PHOSPHATE DEHYDROGENASE A SUBUNIT 2); NAD or NADH binding / binding / catalytic/ glyceraldehyde-3-phosphate dehydrogenase (phosphorylating)/ glyceraldehyde-3-phosphate dehydrogenase	AT1G12900	AT1G12900	837848	3.88				AT5G43020
258875_at	4.97	3.02	3.88	0.0025	0.033	AT3G03160	hypothetical protein	AT3G03160	AT3G03160	821066	3.88				AT3G10410
249184_at	3.38	1.42	3.88	5.7e-05	0.0045	AT5G43020	leucine-rich repeat protein kinase family protein	AT5G43020	AT5G43020	834317	3.88				AT5G37600
258970_at	4.55	2.59	3.88	0.0365	0.1557	scpl49	scpl49 (serine carboxypeptidase-like 49); serine-type carboxypeptidase	AT3G10410	AT3G10410	820205	3.88				AT4G33300
249581_at	4.68	2.72	3.88	5.89e-05	0.0046	GSR 1	ATGSR1; copper ion binding / glutamate-ammonia ligase	AT5G37600	AT5G37600	833738	3.88				AT2G21600
253377_at	4.91	2.96	3.87	0.0146	0.0937	ADR1-L1	ADR1-L1 (ADR1-like 1); ATP binding / protein binding	AT4G33300	AT4G33300	829466	3.87				AT1G06350
263516_at	3.58	1.63	3.87	0.0005	0.0126	ATRER1B	ATRER1B	AT2G21600	AT2G21600	816698	3.87				AT1G20330
259391_s_at	2.72	0.77	3.87	0.0011	0.0205	AT1G06350; AT1G06360	delta-9 desaturase-like 4 protein; delta-9 desaturase-like 5 protein	AT1G06350; AT1G06360	AT1G06350; AT1G06360	837146; 837147	3.87				AT1G31130
255885_at	3.75	1.8	3.86	0.001	0.0197	SMT2	SMT2 (STEROL METHYLTRANSFERASE 2); S-adenosylmethionine-dependent methyltransferase	AT1G20330	AT1G20330	838621	3.86				AT5G42650
263704_at	4.7	2.75	3.86	0.0037	0.0411	AT1G31130	hypothetical protein	AT1G31130	AT1G31130	839998	3.86				AT5G16250
249208_at	5.54	3.6	3.85	0.0032	0.0385	AOS	AOS (ALLENE OXIDE SYNTHASE); allene oxide synthase/ hydro-lyase/ oxygen binding	AT5G42650	AT5G42650	834273	3.85				AT1G22700
246505_at	5.13	3.18	3.85	0.0041	0.0441	AT5G16250	hypothetical protein	AT5G16250	AT5G16250	831485	3.85				AT3G23990
264199_at	3.22	1.28	3.84	0.0002	0.0082	AT1G22700	Ycf37-like photosystem I biogenesis related protein	AT1G22700	AT1G22700	838876	3.84				AT2G26250
256905_at	3.69	1.75	3.84	0.0007	0.016	HSP60	HSP60 (HEAT SHOCK PROTEIN 60); ATP binding	AT3G23990	AT3G23990	821983	3.84				AT4G35830
267377_at	3.35	1.41	3.84	7.31e-05	0.0049	KCS10	KCS10 (3-KETOACYL-COA SYNTHASE 10); acyltransferase/ catalytic/ transferase, transferring acyl groups other than amino-acyl groups	AT2G26250	AT2G26250	817165	3.84				AT5G46250
253135_at	3.86	1.92	3.84	6.56e-05	0.0047	ACO1	aconitate hydratase 1	AT4G35830	AT4G35830	829737	3.84				AT3G09830
248905_at	4.56	2.62	3.83	0.0003	0.0095	AT5G46250	RNA-binding protein	AT5G46250	AT5G46250	834667	3.83				AT3G54200
258650_at	4.21	2.28	3.82	0.0001	0.0059	AT3G09830	protein kinase family protein	AT3G09830	AT3G09830	820141	3.82				AT5G52470
251879_at	4.63	2.7	3.82	0.0011	0.0206	AT3G54200	late embryogenesis abundant hydroxyproline-rich glycoprotein	AT3G54200	AT3G54200	824587	3.82				AT2G20890
248362_at	6.32	4.39	3.82	0.0244	0.1252	FIB1	FIB1 (FIBRILLARIN 1); snoRNA binding	AT5G52470	AT5G52470	835323	3.82				AT2G31670
265415_at	6.62	4.69	3.82	0.0002	0.0068	PSB29	PSB29	AT2G20890	AT2G20890	816623	3.82				AT3G18080
263449_at	3.4	1.46	3.82	0.0018	0.0275	AtRABA5d	AtRABA5d (Arabidopsis Rab GTPase homolog A5d); GTP binding	AT2G31670; AT2G31680	AT2G31670	817723	3.82				AT1G35580
258151_at	5.5	3.57	3.81	0.0054	0.0522	BGLU44	BGLU44 (B-S GLUCOSIDASE 44); (R)-amygdalin beta-glucosidase/ 4-methylumbelliferyl-beta-D-glucopyranoside beta-glucosidase/ beta-gentiobiose beta-glucosidase/ cellobiose glucosidase/ esculin beta-glucosidase/ hydrolase, hydrolyzing O-glycosyl compounds	AT3G18080	AT3G18080	821333	3.81				AT3G58610
262038_at	2.55	0.62	3.81	7.45e-05	0.005	CINV1	CINV1 (cytosolic invertase 1); beta-fructofuranosidase	AT1G35580	AT1G35580	840454	3.81				AT4G23820
251536_at	6.17	4.24	3.81	0.0008	0.0171	AT3G58610	ketol-acid reductoisomerase	AT3G58610	AT3G58610	825030	3.81				AT4G14270
254221_at	3.78	1.85	3.81	0.0029	0.0363	AT4G23820	glycoside hydrolase family 28 protein / polygalacturonase (pectinase) family protein	AT4G23820	AT4G23820	828482	3.81				AT5G61170
245602_at	4.66	2.74	3.8	0.0008	0.0175	AT4G14270	polyadenylate-binding protein-interacting protein 2	AT4G14270	AT4G14270	827068	3.8				AT2G23070
247566_at	7.1	5.17	3.8	6.31e-05	0.0047	AT5G61170	40S ribosomal protein S19-3	AT5G61170	AT5G61170	836238	3.8				AT5G52100
267251_at	4.98	3.05	3.8	0.0025	0.0333	AT2G23070	casein kinase 2, alpha polypeptide	AT2G23070	AT2G23070	816837	3.8				AT2G20230
248402_at	3.09	1.17	3.79	0.0009	0.018	crr1	crr1 (chlororespiration reduction 1); dihydrodipicolinate reductase	AT5G52100	AT5G52100	835286	3.79				AT2G44360
265284_at	3.97	2.05	3.79	0.0028	0.0354	AT2G20230	tetraspanin family protein	AT2G20230	AT2G20230	816542	3.79				AT3G53110
267383_at	2.97	1.05	3.78	5.62e-05	0.0045	AT2G44360	hypothetical protein	AT2G44360	AT2G44360	819043	3.78				AT3G57870
251989_at	2.91	0.99	3.78	0.0004	0.011	LOS4	LOS4 (LOW EXPRESSION OF OSMOTICALLY RESPONSIVE GENES 4); ATP-dependent helicase/ RNA helicase/ RNA-dependent ATPase	AT3G53110	AT3G53110	824477	3.78				AT5G11670
251561_at	5.95	4.04	3.78	5.68e-05	0.0045	SCE1	SCE1 (SUMO CONJUGATION ENZYME 1); SUMO ligase	AT3G57870	AT3G57870	824956	3.78				AT1G80380
250339_at	6.52	4.6	3.78	0.0004	0.011	ATNADP-ME2	ATNADP-ME2 (NADP-malic enzyme 2); malate dehydrogenase (oxaloacetate-decarboxylating) (NADP+)/ malic enzyme/ oxidoreductase, acting on NADH or NADPH, NAD or NADP as acceptor	AT5G11670	AT5G11670	831039	3.78				AT4G39860
260284_at	3.16	1.24	3.78	0.0001	0.0066	AT1G80380	D-glycerate 3-kinase	AT1G80380	AT1G80380	844378	3.78				AT2G41410
252821_at	3.07	1.15	3.78	0.0009	0.0184	AT4G39860	hypothetical protein	AT4G39860	AT4G39860	830145	3.78				AT5G01020
266371_at	5.76	3.85	3.77	7.85e-05	0.0051	AT2G41410	putative calcium-binding protein CML35	AT2G41410	AT2G41410	818739	3.77				AT4G13250
251122_at	3.56	1.64	3.77	0.0016	0.0252	AT5G01020	serine/threonine-protein kinase	AT5G01020	AT5G01020	831918	3.77				AT4G39460
254764_at	5.28	3.36	3.77	0.0001	0.0066	NYC1	probable chlorophyll(ide) b reductase NYC1	AT4G13250	AT4G13250	826942	3.77				AT2G21790
252878_at	4.2	2.28	3.77	0.0045	0.0466	SAMC1	SAMC1 (S-ADENOSYLMETHIONINE CARRIER 1); S-adenosylmethionine transmembrane transporter/ binding	AT4G39460	AT4G39460	830101	3.77				AT2G43030
263882_at	3.58	1.67	3.77	0.0003	0.0093	RNR1	RNR1 (RIBONUCLEOTIDE REDUCTASE 1); ATP binding / protein binding / ribonucleoside-diphosphate reductase	AT2G21790	AT2G21790	816715	3.77				AT3G03920
265247_at	7.58	5.67	3.76	0.0001	0.0056	AT2G43030	50S ribosomal protein L3-1	AT2G43030	AT2G43030	818905	3.76				AT2G18280
259347_at	4.22	2.31	3.76	0.0016	0.0252	AT3G03920	H/ACA ribonucleoprotein complex, subunit Gar1/Naf1 protein	AT3G03920	AT3G03920	821062	3.76				AT1G25400
265321_at	3.24	1.33	3.76	0.0002	0.0079	AtTLP2	AtTLP2 (TUBBY LIKE PROTEIN 2); phosphoric diester hydrolase/ transcription factor	AT2G18280	AT2G18280	816344	3.76				AT4G34490
255733_at	4.11	2.2	3.76	0.0013	0.0223	AT1G25400	hypothetical protein	AT1G25400	AT1G25400	839126	3.76				AT4G24220
253205_at	3.85	1.94	3.76	0.0029	0.0361	ATCAP1	ATCAP1 (ARABIDOPSIS THALIANA CYCLASE ASSOCIATED PROTEIN 1); actin binding	AT4G34490	AT4G34490	829600	3.76				AT1G65290
254157_at	3.97	2.06	3.76	6.9e-05	0.0048	VEP1	VEP1 (VEIN PATTERNING 1); binding / catalytic	AT4G24220	AT4G24220	828523	3.76				AT4G22890
264162_at	4.15	2.24	3.76	0.0273	0.1328	mtACP2	mtACP2 (mitochondrial acyl carrier protein 2); acyl carrier/ metal ion binding	AT1G65290	AT1G65290	842836	3.76				AT2G25970
254298_at	6.2	4.29	3.76	5.34e-05	0.0044	PGR5-LIKE A	PGR5-LIKE A	AT4G22890	AT4G22890	828388	3.76				AT2G33620
266846_at	3.16	1.25	3.76	0.0003	0.0091	AT2G25970	KH domain-containing protein	AT2G25970	AT2G25970	817137	3.76				AT4G17600
255792_at	3.06	1.15	3.75	0.0151	0.0957	AT2G33620	AT hook motif DNA-binding family protein	AT2G33620	AT2G33620	817928	3.75				AT3G54560
245354_at	4.89	2.98	3.75	0.0001	0.006	LIL3:1	LIL3:1; transcription factor	AT4G17600	AT4G17600	827479	3.75				AT3G16780
251846_at	4.57	2.66	3.75	0.0007	0.0152	HTA11	HTA11; DNA binding	AT3G54560	AT3G54560	824621	3.75				AT2G25520
258410_at	3.97	2.07	3.74	0.0005	0.0135	AT3G16780	60S ribosomal protein L19-2	AT3G16780	AT3G16780	820931	3.74				AT1G47420
265617_at	3.55	1.65	3.74	0.0083	0.068	AT2G25520	putative sugar phosphate/phosphate translocator	AT2G25520	AT2G25520	817090	3.74				AT5G13650
262442_at	3.49	1.59	3.74	8.66e-05	0.0052	SDH5	succinate dehydrogenase 5	AT1G47420	AT1G47420	841147	3.74				AT2G46280
250256_at	3.27	1.37	3.73	0.0254	0.128	AT5G13650	putative TypA-like translation elongation factor SVR3	AT5G13650	AT5G13650	831209	3.73				AT5G66470
266554_s_at	4.79	2.89	3.73	0.0001	0.0066	TRIP-1	TRIP-1 (TGF-BETA RECEPTOR INTERACTING PROTEIN 1); nucleotide binding / protein binding	AT2G46280; AT2G46290	AT2G46280; AT2G46290	819236; 819237	3.73				AT3G14240
247098_at	3.2	1.3	3.73	0.0042	0.0447	AT5G66470	GTP-binding protein Era-like protein	AT5G66470	AT5G66470	836779	3.73				AT1G69830
258368_at	2.54	0.64	3.73	0.0022	0.0312	AT3G14240	Subtilase family protein	AT3G14240	AT3G14240	820644	3.73				AT1G27100
260412_at	4.09	2.19	3.72	0.0043	0.0455	AMY3	AMY3 (ALPHA-AMYLASE-LIKE 3); alpha-amylase	AT1G69830	AT1G69830	843319	3.72				AT1G08110
257407_at	6.15	4.25	3.72	0.0002	0.0068	AT1G27100	Actin cross-linking protein	AT1G27100	AT1G27100	839599	3.72				AT3G48360
260619_at	4.64	2.75	3.72	0.0007	0.016	AT1G08110	lactoylglutathione lyase	AT1G08110	AT1G08110	837330	3.72				AT1G60000
252367_at	4.11	2.21	3.72	0.002	0.0289	BT2	BT2 (BTB AND TAZ DOMAIN PROTEIN 2); protein binding / transcription factor/ transcription regulator	AT3G48360	AT3G48360	823994	3.72				AT1G27000
263736_at	3.1	1.2	3.72	0.0001	0.0063	AT1G60000	RNA recognition motif-containing protein	AT1G60000	AT1G60000	842294	3.72				AT4G24330
264984_at	2.64	0.74	3.72	0.0002	0.0086	AT1G27000	hypothetical protein	AT1G27000	AT1G27000	839590	3.72				AT1G76300
254165_at	3.15	1.26	3.71	0.0001	0.0061	AT4G24330	hypothetical protein	AT4G24330	AT4G24330	828536	3.71				AT1G79040
261725_at	2.66	0.77	3.7	0.0002	0.0081	SmD3	SmD3 (snRNP core protein SmD3)	AT1G76300	AT1G76300	843963	3.7				AT3G56090
264092_at	9.74	7.85	3.7	0.0003	0.0102	PSBR	PSBR (photosystem II subunit R)	AT1G79040; AT2G36620	AT1G79040	844245	3.7				AT3G59350
251735_at	5.25	3.37	3.7	0.0002	0.0068	ATFER3	ATFER3 (ferritin 3); binding / ferric iron binding / oxidoreductase/ transition metal ion binding	AT3G56090	AT3G56090	824775	3.7				AT1G78630
251494_at	5.66	3.78	3.7	0.0189	0.1089	AT3G59350	PTI1-like tyrosine-protein kinase 3	AT3G59350	AT3G59350	825104	3.7				AT3G17390
263131_at	6.94	5.05	3.7	0.0006	0.015	emb1473	emb1473 (embryo defective 1473); structural constituent of ribosome	AT1G78630	AT1G78630	844199	3.7				AT1G78680
258415_at	7.9	6.01	3.7	6.34e-05	0.0047	MTO3	MTO3 (METHIONINE OVER-ACCUMULATOR 3); methionine adenosyltransferase	AT3G17390	AT3G17390	821003	3.7				AT3G15880
264250_at	4.55	2.67	3.69	8.67e-05	0.0052	ATGGH2	ATGGH2 (gamma-glutamyl hydrolase 2); omega peptidase	AT1G78680	AT1G78680	844204	3.69				AT4G01940
258268_at	2.73	0.85	3.69	9.4e-05	0.0054	WSIP2	protein binding	AT3G15880	AT3G15880	820831	3.69				AT4G25970
255556_at	3.36	1.47	3.69	0.0006	0.0144	NFU1	NFU1; structural molecule	AT4G01940	AT4G01940	828196	3.69				AT4G27450
254035_at	3.59	1.71	3.68	0.0021	0.0295	PSD3	PSD3 (phosphatidylserine decarboxylase 3); phosphatidylserine decarboxylase	AT4G25970; AT4G25980	AT4G25970	828703	3.68				AT1G01550
253874_at	3.11	1.23	3.68	0.0009	0.0181	AT4G27450	aluminum induced protein with YGL and LRDR motifs	AT4G27450	AT4G27450	828854	3.68				AT5G18400
259440_at	5.51	3.64	3.67	0.0023	0.032	BPS1	BPS1 (BYPASS 1)	AT1G01550	AT1G01550	839536	3.67				ATCG00810
249984_at	4.74	2.87	3.67	0.0021	0.0302	AT5G18400	anamorsin homolog	AT5G18400	AT5G18400	831958	3.67				AT3G48560
244985_at	7	5.12	3.67	0.0001	0.0064	rpl22	ribosomal protein L22		ATCG00810	844721	3.67				AT3G26420
252325_at	4.21	2.33	3.67	0.0002	0.0082	CSR1	CSR1 (CHLORSULFURON/IMIDAZOLINONE RESISTANT 1); acetolactate synthase/ pyruvate decarboxylase	AT3G48560	AT3G48560	824015	3.67				AT2G27310
256882_at	3.32	1.44	3.67	0.0003	0.0102	ATRZ-1A	ATRZ-1A; RNA binding / nucleotide binding	AT3G26420; AT3G26430	AT3G26420; AT3G26430	822246; 822247	3.67				AT3G24050
265620_at	2.76	0.89	3.67	0.0006	0.0142	AT2G27310	F-box protein	AT2G27310	AT2G27310	817274	3.67				AT4G17890
256916_at	3.07	1.19	3.66	0.0014	0.0239	GATA1	GATA transcription factor 1	AT3G24050	AT3G24050	821990	3.66				AT1G02205
254709_at	2.52	0.64	3.66	5.98e-05	0.0046	AGD8	AGD8 (ARF-GAP DOMAIN 8); ARF GTPase activator/ DNA binding / zinc ion binding	AT4G17890	AT4G17890	827512	3.66				AT2G27680
264146_at	4.31	2.44	3.66	0.0004	0.0116	CER1	CER1 (ECERIFERUM 1); octadecanal decarbonylase	AT1G02205	AT1G02205	837602	3.66				AT4G17260
266207_at	4.15	2.29	3.64	0.0009	0.0184	AT2G27680	NAD(P)-linked oxidoreductase superfamily protein	AT2G27680	AT2G27680	817314	3.64				AT3G63190
245324_at	2.81	0.94	3.64	0.003	0.0372	AT4G17260	lactate/malate dehydrogenase family protein	AT4G17260	AT4G17260	827440	3.64				AT2G35930
251172_at	4.57	2.7	3.64	7.47e-05	0.005	RRF	RRF (RIBOSOME RECYCLING FACTOR, CHLOROPLAST PRECURSOR)	AT3G63190	AT3G63190	825494	3.64				AT1G53170
263935_at	3.83	1.97	3.63	0.0026	0.0342	PUB23	PUB23 (PLANT U-BOX 23); ubiquitin-protein ligase	AT2G35930	AT2G35930	818166	3.63				AT2G37170
261315_at	3.68	1.82	3.62	0.0009	0.0178	ERF8	ERF8; DNA binding / transcription factor/ transcription repressor	AT1G53170	AT1G53170	841751	3.62				AT5G09620
265444_s_at	2.56	0.71	3.62	0.0004	0.0112	RD28	RD28 (RESPONSIVE TO DESICCATION 28); water channel	AT2G37170; AT2G37180	AT2G37170; AT2G37180	818293; 818294	3.62				AT5G14520
250516_at	2.92	1.07	3.62	0.0001	0.0058	AT5G09620	octicosapeptide/Phox/Bem1p family protein	AT5G09620	AT5G09620	830821	3.62				AT5G10750
250192_at	3.42	1.56	3.62	8.07e-05	0.0051	AT5G14520	pescadillo-related protein	AT5G14520	AT5G14520	831303	3.62				AT4G36730
250399_at	3.9	2.05	3.61	0.0008	0.0167	AT5G10750	hypothetical protein	AT5G10750	AT5G10750	830942	3.61				AT1G62020
246211_at	3.26	1.41	3.59	6.32e-05	0.0047	GBF1	GBF1; sequence-specific DNA binding / transcription factor	AT4G36730	AT4G36730	829826	3.59				AT5G51820
264309_at	3.08	1.24	3.59	0.0003	0.0098	AT1G62020	coatomer subunit alpha-1	AT1G62020	AT1G62020	842497	3.59				AT5G54540
248380_at	3.56	1.72	3.58	0.0071	0.0619	PGM	PGM (PHOSPHOGLUCOMUTASE); phosphoglucomutase	AT5G51820	AT5G51820	835257	3.58				AT1G07140
248120_at	5.28	3.44	3.58	0.0022	0.0312	AT5G54540	hypothetical protein	AT5G54540	AT5G54540	835542	3.58				AT3G46620
256035_at	4.16	2.32	3.58	0.0016	0.0254	SIRANBP	SIRANBP; Ran GTPase binding	AT1G07140	AT1G07140	837225	3.58				AT1G64640
252474_at	6.99	5.15	3.58	0.002	0.0291	AT3G46620	E3 ligase RDUF1	AT3G46620	AT3G46620	823815	3.58				AT4G34290
261975_at	2.59	0.75	3.58	0.0001	0.0064	ENODL8	early nodulin-like protein 8	AT1G64640	AT1G64640	842772	3.58				AT2G38120
253233_at	4.59	2.75	3.58	0.0158	0.0981	AT4G34290	SWIB/MDM2 domain-containing protein	AT4G34290	AT4G34290	829579	3.58				AT3G12930
267092_at	3.25	1.41	3.57	0.0218	0.1182	AUX1	AUX1 (AUXIN RESISTANT 1); amino acid transmembrane transporter/ auxin binding / auxin influx transmembrane transporter/ transporter	AT2G38120	AT2G38120	818390	3.57				AT3G62290
257856_at	3.6	1.76	3.57	9.23e-05	0.0054	AT3G12930	Lojap-related protein	AT3G12930	AT3G12930	820478	3.57				AT3G10260
251257_at	7.13	5.31	3.55	0.001	0.0197	ATARFA1E	ATARFA1E (ADP-ribosylation factor A1E); GTP binding / phospholipase activator/ protein binding	AT3G62290	AT3G62290	825402	3.55				AT1G64510
259154_at	3.83	2	3.55	0.0097	0.075	AT3G10260	reticulon-like protein B8	AT3G10260	AT3G10260	820188	3.55				AT5G07020
261954_at	6.5	4.68	3.55	0.0166	0.1009	AT1G64510	30S ribosomal protein S6 alpha	AT1G64510	AT1G64510	842759	3.55				AT3G07270
250668_at	4.36	2.53	3.55	0.0034	0.04	AT5G07020	proline-rich family protein	AT5G07020	AT5G07020	830593	3.55				AT5G58290
258834_at	2.84	1.01	3.54	0.0001	0.0067	AT3G07270	GTP cyclohydrolase I	AT3G07270	AT3G07270	819915	3.54				AT1G35340
247810_at	4.51	2.69	3.54	0.0418	0.1673	RPT3	RPT3 (REGULATORY PARTICLE TRIPLE-A ATPASE 3); ATPase	AT5G58290	AT5G58290	835941	3.54				AT2G37410
259577_at	2.81	0.99	3.54	0.0004	0.0111	AT1G35340	ATP-dependent protease La (LON) domain-containing protein	AT1G35340	AT1G35340	840423	3.54				AT1G65820
265968_at	3.04	1.22	3.54	0.0076	0.0644	ATTIM17-2	ATTIM17-2; P-P-bond-hydrolysis-driven protein transmembrane transporter/ protein transporter	AT2G37410	AT2G37410	818317	3.54				AT5G43060
262932_at	4.7	2.88	3.54	0.0006	0.014	AT1G65820	putative glutathione S-transferase	AT1G65820	AT1G65820	842893	3.54				AT2G35040
249187_at	2.62	0.8	3.53	0.0015	0.0247	AT5G43060	Granulin repeat cysteine protease family protein	AT5G43060	AT5G43060	834321	3.53				AT3G18280
267421_at	3.66	1.84	3.53	0.0237	0.1232	AT2G35040	AICARFT/IMPCHase bienzyme family protein	AT2G35040	AT2G35040	818069	3.53				AT5G44340
257066_at	3.23	1.41	3.53	0.0004	0.0118	AT3G18280	Bifunctional inhibitor/lipid-transfer protein/seed storage 2S albumin superfamily protein	AT3G18280	AT3G18280	821356	3.53				AT1G22770
249049_at	6.74	4.92	3.53	0.0001	0.0056	TUB4	TUB4; structural constituent of cytoskeleton	AT5G44340	AT5G44340	834459	3.53				AT4G03560
264211_at	2.4	0.58	3.53	0.0043	0.0453	GI	GI (GIGANTEA)	AT1G22770	AT1G22770	838883	3.53				AT5G08000
255380_at	3.77	1.95	3.53	0.0019	0.0281	ATTPC1	ATTPC1 (TWO-PORE CHANNEL 1); calcium channel/ voltage-gated calcium channel	AT4G03560	AT4G03560	825655	3.53				AT3G57150
250565_at	5.48	3.66	3.52	8.16e-05	0.0051	E13L3	E13L3 (GLUCAN ENDO-1,3-BETA-GLUCOSIDASE-LIKE PROTEIN 3); callose binding / polysaccharide binding	AT5G08000	AT5G08000	830694	3.52				AT4G34410
251667_at	3.47	1.65	3.52	0.0031	0.0376	NAP57	NAP57 (Arabidopsis thaliana homologue of NAP57); pseudouridine synthase	AT3G57150	AT3G57150	824882	3.52				AT3G12800
253259_at	5.94	4.13	3.52	0.0018	0.0272	RRTF1	RRTF1 ({REDOX RESPONSIVE TRANSCRIPTION FACTOR 1); DNA binding / transcription factor	AT4G34410	AT4G34410	829591	3.52				AT5G62390
257687_at	2.69	0.88	3.51	8.4e-05	0.0052	SDRB	SDRB (SHORT-CHAIN DEHYDROGENASE-REDUCTASE B); binding / catalytic/ oxidoreductase	AT3G12800	AT3G12800	820462	3.51				AT1G52760
247480_at	4.29	2.47	3.51	8.11e-05	0.0051	ATBAG7	ATBAG7 (ARABIDOPSIS THALIANA BCL-2-ASSOCIATED ATHANOGENE 7); calmodulin binding	AT5G62390	AT5G62390	836360	3.51				AT3G08770
260153_at	2.99	1.18	3.51	0.0022	0.0308	LysoPL2	lysophospholipase 2	AT1G52760	AT1G52760	841709	3.51				AT4G23100
258675_at	7.44	5.63	3.5	0.0031	0.0376	LTP6	LTP6; lipid binding	AT3G08770	AT3G08770	820024	3.5				AT4G17500
254270_at	2.91	1.11	3.5	0.0025	0.0333	GSH1	GSH1 (GLUTAMATE-CYSTEINE LIGASE); glutamate-cysteine ligase	AT4G23100	AT4G23100	828409	3.5				AT4G26670
245252_at	3.51	1.7	3.5	0.0029	0.0364	ATERF-1	ATERF-1 (ETHYLENE RESPONSIVE ELEMENT BINDING FACTOR 1); DNA binding / transcription activator/ transcription factor	AT4G17500	AT4G17500	827464	3.5				AT1G22450
253981_at	4.4	2.59	3.49	0.0003	0.01	AT4G26670	mitochondrial import inner membrane translocase subunit TIM22-2	AT4G26670	AT4G26670	828774	3.49				AT1G09620
261939_at	4.69	2.89	3.48	7.23e-05	0.0049	COX6B	COX6B (CYTOCHROME C OXIDASE 6B); cytochrome-c oxidase	AT1G22450	AT1G22450	838851	3.48				AT2G44100
264705_at	2.77	0.97	3.47	0.0008	0.0167	AT1G09620	ATP binding/leucine-tRNA ligases/aminoacyl-tRNA ligases	AT1G09620	AT1G09620	837489	3.47				AT4G10340
267236_at	4.35	2.56	3.47	0.0031	0.0376	ATGDI1	ATGDI1 (ARABIDOPSIS THALIANA GUANOSINE NUCLEOTIDE DIPHOSPHATE DISSOCIATION INHIBITOR 1); RAB GDP-dissociation inhibitor	AT2G44100	AT2G44100	819016	3.47				AT1G09210
254970_at	9.16	7.36	3.47	0.0001	0.0059	LHCB5	LHCB5 (LIGHT HARVESTING COMPLEX OF PHOTOSYSTEM II 5); chlorophyll binding	AT4G10340	AT4G10340	826626	3.47				AT1G08510
264260_at	5.56	3.76	3.47	8.47e-05	0.0052	CRT1b	calreticulin 1b	AT1G09210	AT1G09210	837441	3.47				AT2G18040
261722_at	3.18	1.39	3.46	0.0062	0.0572	FATB	FATB (fatty acyl-ACP thioesterases B); acyl carrier/ acyl-[acyl-carrier-protein] hydrolase	AT1G08510	AT1G08510	837372	3.46				AT5G63510
265818_at	3.92	2.13	3.46	0.0011	0.0207	PIN1AT	PIN1AT (PEPTIDYLPROLYL CIS/TRANS ISOMERASE, NIMA-INTERACTING 1); peptidyl-prolyl cis-trans isomerase	AT2G18040	AT2G18040	816316	3.46				AT1G70310
247330_at	4.59	2.8	3.46	0.0005	0.0124	GAMMA CAL1	GAMMA CAL1 (GAMMA CARBONIC ANHYDRASE LIKE 1); carbonate dehydratase	AT5G63510	AT5G63510	836470	3.46				AT1G30120
264317_at	4.69	2.9	3.46	0.0064	0.0585	SPDS2	SPDS2 (spermidine synthase 2); spermidine synthase	AT1G70310	AT1G70310	843367	3.46				AT1G12410
256160_at	3.88	2.09	3.46	0.0071	0.0619	PDH-E1 BETA	PDH-E1 BETA (PYRUVATE DEHYDROGENASE E1 BETA); pyruvate dehydrogenase (acetyl-transferring)	AT1G30120	AT1G30120	839891	3.46				AT1G44575
259521_at	5.14	3.35	3.46	0.0151	0.0958	CLP2	CLP2 (CLP PROTEASE PROTEOLYTIC SUBUNIT 2); serine-type endopeptidase	AT1G12410	AT1G12410	837797	3.46				AT1G27030
245213_at	6.29	4.5	3.46	0.0005	0.0133	NPQ4	NPQ4 (NONPHOTOCHEMICAL QUENCHING); chlorophyll binding / xanthophyll binding	AT1G44575	AT1G44575	841033	3.46				AT4G30210
264987_at	2.67	0.88	3.46	0.0032	0.0379	AT1G27030	hypothetical protein	AT1G27030	AT1G27030	839592	3.46				AT1G32640
253664_at	3.38	1.6	3.45	0.0088	0.0707	ATR2	ATR2 (ARABIDOPSIS P450 REDUCTASE 2); NADPH-hemoprotein reductase	AT4G30210	AT4G30210	829144	3.45				AT3G13235
261713_at	5.12	3.33	3.45	9.82e-05	0.0056	MYC2	MYC2; DNA binding / transcription activator/ transcription factor	AT1G32640	AT1G32640	840158	3.45				AT2G29400
257657_at	2.84	1.05	3.45	0.002	0.0287	AT3G13235	DNA damage-inducible protein 1	AT3G13235	AT3G13235	820522	3.45				AT5G18170
266238_at	3.46	1.67	3.45	0.0246	0.1257	TOPP1	TOPP1 (TYPE ONE PROTEIN PHOSPHATASE 1); protein serine/threonine phosphatase	AT2G29400	AT2G29400	817489	3.45				AT4G38250
250032_at	2.36	0.58	3.44	0.0003	0.0099	GDH1	GDH1 (GLUTAMATE DEHYDROGENASE 1); ATP binding / glutamate dehydrogenase [NAD(P)+]/ oxidoreductase	AT5G18170	AT5G18170	831935	3.44				AT2G29700
253006_at	3.49	1.71	3.44	0.0002	0.0078	AT4G38250	transmembrane amino acid transporter family protein	AT4G38250	AT4G38250	829982	3.44				AT5G43940
266646_at	3.43	1.65	3.44	0.0033	0.0393	ATPH1	ATPH1 (ARABIDOPSIS THALIANA PLECKSTRIN HOMOLOGUE 1); phosphoinositide binding	AT2G29700	AT2G29700	817520	3.44				AT5G59880
249077_at	6.33	4.55	3.44	0.0398	0.1628	HOT5	HOT5 (sensitive to hot temperatures 5); S-(hydroxymethyl)glutathione dehydrogenase/ S-nitrosoglutathione reductase	AT5G43940	AT5G43940	834417	3.44				AT1G29040
247658_at	7.2	5.42	3.43	0.0012	0.0213	ADF3	ADF3 (ACTIN DEPOLYMERIZING FACTOR 3); actin binding	AT5G59880	AT5G59880	836110	3.43				AT3G53800
260871_at	2.55	0.77	3.43	0.0001	0.0059	AT1G29040	hypothetical protein	AT1G29040	AT1G29040	839778	3.43				AT3G60210
251919_at	2.35	0.57	3.43	0.0001	0.006	Fes1B	hsp70-interacting protein FES1B-like protein	AT3G53800	AT3G53800	824547	3.43				AT1G50370
251425_at	3.94	2.16	3.43	0.0003	0.0098	AT3G60210	GroES-like family protein	AT3G60210	AT3G60210	825191	3.43				AT1G65960
262476_at	3.38	1.6	3.43	0.0007	0.0152	AT1G50370	phytochrome-associated serine/threonine protein phosphatase 1	AT1G50370	AT1G50370	841459	3.43				AT1G67700
261970_at	6.59	4.81	3.43	0.0002	0.0074	GAD2	GAD2 (GLUTAMATE DECARBOXYLASE 2); calmodulin binding / glutamate decarboxylase	AT1G65960	AT1G65960	842908	3.43				AT5G62670
245198_at	5.52	3.74	3.42	0.0434	0.1705	AT1G67700	hypothetical protein	AT1G67700	AT1G67700	843095	3.42				AT4G20380
247439_at	3.48	1.71	3.42	0.0355	0.1534	AHA11	AHA11 (Arabidopsis H(+)-ATPase 11); ATPase	AT5G62670	AT5G62670	836388	3.42				AT5G45500
254477_at	3.92	2.15	3.42	0.0019	0.0282	AT4G20380	zinc finger protein LSD1	AT4G20380	AT4G20380	827786	3.42				AT2G21280
248944_at	2.77	1	3.41	0.0008	0.0166	AT5G45500	RNI-like superfamily protein	AT5G45500	AT5G45500	834586	3.41				AT3G43720
263760_at	3.2	1.43	3.41	0.0003	0.0092	SULA	SULA; binding / catalytic/ coenzyme binding	AT2G21280	AT2G21280	816667	3.41				AT3G48690
252711_at	4.4	2.63	3.4	0.0053	0.0516	AT3G43720	non-specific lipid transfer protein GPI-anchored 2	AT3G43720	AT3G43720	823481	3.4				AT4G17470
252315_at	2.64	0.87	3.4	0.0002	0.0087	CXE12	CXE12; carboxylesterase	AT3G48690	AT3G48690	824030	3.4				AT5G16070
245422_at	3.08	1.31	3.4	0.0014	0.0233	AT4G17470	putative palmitoyl-protein thioesterase	AT4G17470	AT4G17470	827458	3.4				AT3G54260
246480_at	3.53	1.76	3.4	0.0173	0.1032	AT5G16070	TCP-1/cpn60 chaperonin family protein	AT5G16070	AT5G16070	831464	3.4				AT3G20920
251886_at	3.64	1.88	3.4	0.0017	0.0267	TBL36	protein TRICHOME BIREFRINGENCE-LIKE 36	AT3G54260	AT3G54260	824593	3.4				AT5G35980
256804_at	3.09	1.32	3.4	8.62e-05	0.0052	AT3G20920	translocation protein-related	AT3G20920	AT3G20920	821641	3.4				AT5G41100
249679_at	3.1	1.34	3.4	0.0001	0.006	YAK1	YAK1-like protein 1	AT5G35980	AT5G35980	833590	3.4				AT4G26630
249339_at	2.51	0.75	3.4	0.0006	0.0137	AT5G41100	hypothetical protein	AT5G41100	AT5G41100	834112	3.4				AT5G23120
253977_at	2.75	0.99	3.39	0.0046	0.0476	AT4G26630	DEK domain-containing chromatin associated protein	AT4G26630	AT4G26630	828770	3.39				AT2G21120
249875_at	3.72	1.96	3.39	0.0088	0.0702	HCF136	HCF136; protein binding	AT5G23120	AT5G23120	832376	3.39				AT5G64310
264008_at	4.16	2.4	3.39	8.73e-05	0.0052	AT2G21120	hypothetical protein	AT2G21120	AT2G21120	816647	3.39				AT4G29220
247279_at	8.24	6.49	3.38	0.0005	0.0128	AGP1	AGP1 (ARABINOGALACTAN PROTEIN 1)	AT5G64310	AT5G64310	836552	3.38				AT3G25070
253709_at	2.6	0.84	3.38	8.38e-05	0.0052	PFK1	PFK1 (PHOSPHOFRUCTOKINASE 1); 6-phosphofructokinase	AT4G29220	AT4G29220	829043	3.38				AT2G02400
257868_at	3.15	1.39	3.38	0.0026	0.0336	RIN4	RIN4 (RPM1 INTERACTING PROTEIN 4); protein binding	AT3G25070	AT3G25070	822098	3.38				AT5G13850
266202_at	2.16	0.41	3.38	0.0003	0.0101	AT2G02400	Rossmann-fold NAD(P)-binding domain-containing protein	AT2G02400	AT2G02400	814771	3.38				AT5G20080
250229_at	3.3	1.54	3.38	0.0028	0.0351	NACA3	NACA3 (NASCENT POLYPEPTIDE-ASSOCIATED COMPLEX SUBUNIT ALPHA-LIKE PROTEIN 3)	AT5G13850	AT5G13850	831231	3.38				AT5G22340
246157_at	3.34	1.59	3.38	0.0002	0.0085	AT5G20080	NADH-cytochrome b5 reductase-like protein	AT5G20080	AT5G20080	832130	3.38				AT3G55440
249929_at	4.07	2.32	3.38	0.0106	0.0783	AT5G22340	hypothetical protein	AT5G22340	AT5G22340	832294	3.38				AT3G29030
251801_at	7.14	5.39	3.37	0.0026	0.0341	TPI	TPI (TRIOSEPHOSPHATE ISOMERASE); triose-phosphate isomerase	AT3G55440	AT3G55440	824710	3.37				AT3G04090
258003_at	2.59	0.83	3.37	0.0006	0.0143	EXPA5	EXPA5 (EXPANSIN A5)	AT3G29030	AT3G29030	822543	3.37				AT5G13710
258584_at	3.69	1.94	3.37	0.0341	0.15	SIP1A	SIP1A (SMALL AND BASIC INTRINSIC PROTEIN 1A); water channel	AT3G04090	AT3G04090	819564	3.37				AT4G30996
250254_at	4.17	2.42	3.37	0.002	0.0289	SMT1	SMT1 (STEROL METHYLTRANSFERASE 1); sterol 24-C-methyltransferase	AT5G13710	AT5G13710	831216	3.37				AT4G01100
253551_at	3.72	1.97	3.37	0.0002	0.0085	AT4G30996	hypothetical protein	AT4G30996	AT4G30996	829226	3.37				AT4G23570
255570_at	2.67	0.92	3.36	0.0007	0.0157	ADNT1	ADNT1 (ADENINE NUCLEOTIDE TRANSPORTER 1); ADP transmembrane transporter/ AMP transmembrane transporter/ ATP transmembrane transporter/ binding	AT4G01100	AT4G01100	827899	3.36				AT2G46170
254211_at	4.43	2.68	3.36	0.0233	0.1224	SGT1A	SGT1A; protein binding	AT4G23570	AT4G23570	828457	3.36				AT2G20580
266553_at	2.8	1.06	3.35	0.0003	0.0101	AT2G46170	reticulon-like protein B5	AT2G46170	AT2G46170	819224	3.35				AT1G14685
263716_at	3.27	1.53	3.35	0.001	0.0186	RPN1A	RPN1A (26S PROTEASOME REGULATORY SUBUNIT S2 1A); binding / enzyme regulator	AT2G20580	AT2G20580	816580	3.35				AT5G65260
262848_at	2.79	1.05	3.35	0.0001	0.0059	BPC2	BPC2 (BASIC PENTACYSTEINE 2); DNA binding / transcription factor	AT1G14685	AT1G14685	838031	3.35				AT1G75460
247173_at	3.46	1.72	3.34	0.0003	0.0096	AT5G65260	RNA recognition motif-containing protein	AT5G65260	AT5G65260	836651	3.34				AT2G38040
261118_at	3.23	1.49	3.34	0.0309	0.1425	AT1G75460	ATP-dependent protease La domain-containing protein	AT1G75460	AT1G75460	843882	3.34				AT4G34630
266099_at	2.67	0.93	3.34	0.0009	0.0183	CAC3	CAC3; acetyl-CoA carboxylase	AT2G38040	AT2G38040	818382	3.34				AT1G13280
253228_at	3.13	1.39	3.34	0.027	0.1319	AT4G34630	hypothetical protein	AT4G34630	AT4G34630	829615	3.34				AT1G53320
259366_at	3.31	1.57	3.34	0.0015	0.025	AOC4	AOC4 (ALLENE OXIDE CYCLASE 4); allene-oxide cyclase	AT1G13280	AT1G13280	837888	3.34				AT5G37510
260588_at	3.32	1.58	3.34	0.0035	0.0402	AtTLP7	AtTLP7 (TUBBY LIKE PROTEIN 7); phosphoric diester hydrolase/ transcription factor	AT1G53320	AT1G53320	841766	3.34				AT1G64280
249627_at	3.91	2.17	3.34	0.0456	0.175	EMB1467	EMB1467 (embryo defective 1467); NADH dehydrogenase (ubiquinone)/ NADH dehydrogenase/ electron carrier/ iron-sulfur cluster binding / oxidoreductase/ oxidoreductase, acting on NADH or NADPH	AT5G37510	AT5G37510	833729	3.34				AT5G18110
259764_at	2.9	1.16	3.34	0.0095	0.074	NPR1	NPR1 (NONEXPRESSER OF PR GENES 1); protein binding / transcription activator	AT1G64280	AT1G64280	842733	3.34				AT5G47770
250033_at	3.11	1.38	3.34	0.0005	0.0127	NCBP	NCBP (NOVEL CAP-BINDING PROTEIN); RNA binding / translation initiation factor	AT5G18110	AT5G18110	831929	3.34				AT5G17230
248718_at	2.46	0.73	3.34	0.0002	0.008	FPS1	FPS1 (FARNESYL DIPHOSPHATE SYNTHASE 1); dimethylallyltranstransferase/ geranyltranstransferase	AT5G47770	AT5G47770	834828	3.34				AT3G22960
250095_at	4.21	2.47	3.34	0.0014	0.0239	PSY	phytoene synthase	AT5G17230	AT5G17230	831587	3.34				AT3G55770
256836_at	4.81	3.08	3.34	0.0028	0.0353	PKP-ALPHA	PKP-ALPHA; pyruvate kinase	AT3G22960	AT3G22960	821870	3.34				AT5G46710
251758_at	5.49	3.76	3.33	0.006	0.056	AT3G55770	actin bundler LIM family protein WLIM2b	AT3G55770	AT3G55770	824743	3.33				AT5G21090
248870_at	3.49	1.76	3.33	0.0004	0.012	AT5G46710	PLATZ transcription factor family protein	AT5G46710	AT5G46710	834714	3.33				AT2G25900
246029_at	5.7	3.96	3.33	0.0029	0.0363	AT5G21090	leucine-rich repeat-containing protein	AT5G21090	AT5G21090	832233	3.33				AT3G08920
266656_at	2.32	0.59	3.33	0.0025	0.033	ATCTH	ATCTH; transcription factor	AT2G25900	AT2G25900	817131	3.33				AT1G78070
258989_at	3.73	2	3.32	0.0007	0.0164	AT3G08920	Rhodanese/Cell cycle control phosphatase superfamily protein	AT3G08920	AT3G08920	820041	3.32				AT2G17380
262164_at	2.45	0.72	3.32	0.0016	0.0252	AT1G78070	transducin/WD40 repeat-like superfamily protein	AT1G78070	AT1G78070	844142	3.32				AT5G15450
264847_at	3.4	1.67	3.32	0.0008	0.0166	AP19	AP19; protein binding / protein transporter	AT2G17380	AT2G17380	816245	3.32				AT4G23850
246554_at	2.51	0.78	3.32	0.0267	0.1313	CLPB3	CLPB3 (CASEIN LYTIC PROTEINASE B3); ATP binding / ATPase/ nucleoside-triphosphatase/ nucleotide binding / protein binding	AT5G15450	AT5G15450	831398	3.32				AT3G13570
254192_at	4.67	2.94	3.32	9.35e-05	0.0054	LACS4	long chain acyl-CoA synthetase 4	AT4G23850	AT4G23850	828484	3.32				AT5G12470
256649_at	3.24	1.51	3.32	0.0023	0.0315	SCL30A	SCL30a; RNA binding / nucleic acid binding / nucleotide binding	AT3G13570	AT3G13570	820559	3.32				AT2G26530
245155_at	3.04	1.31	3.32	0.0011	0.02	AT5G12470	hypothetical protein	AT5G12470	AT5G12470	831122	3.32				AT3G27540
245041_at	5.18	3.45	3.31	0.0043	0.0453	AR781	AR781	AT2G26530	AT2G26530	817194	3.31				AT3G23300
257999_at	3.75	2.03	3.31	0.0013	0.023	AT3G27540	beta-1,4-N-acetylglucosaminyltransferase family protein	AT3G27540	AT3G27540	822376	3.31				AT3G02260
258298_at	2.68	0.95	3.31	0.0002	0.0087	AT3G23300	putative methyltransferase PMT1	AT3G23300	AT3G23300	821910	3.31				AT5G24530
259128_at	2.51	0.78	3.31	0.0033	0.0387	BIG	BIG (BIG); binding / ubiquitin-protein ligase/ zinc ion binding	AT3G02260	AT3G02260	820398	3.31				AT1G01650
249754_at	2.98	1.25	3.3	0.0002	0.0079	DMR6	DMR6 (DOWNY MILDEW RESISTANT 6); oxidoreductase/ oxidoreductase, acting on paired donors, with incorporation or reduction of molecular oxygen, 2-oxoglutarate as one donor, and incorporation of one atom each of oxygen into both donors	AT5G24530	AT5G24530	832524	3.3				AT1G28290
257484_at	3.34	1.62	3.3	0.0126	0.0864	SPPL4	signal peptide peptidase-like 4	AT1G01650	AT1G01650	839499	3.3				AT1G32210
245688_at	6.46	4.74	3.3	0.0029	0.0365	AGP31	AGP31 (arabinogalactan-protein 31)	AT1G28290	AT1G28290	839723	3.3				AT2G44120
245791_at	4.36	2.64	3.3	0.0157	0.0976	ATDAD1	ATDAD1 (DEFENDER AGAINST APOPTOTIC DEATH 1)	AT1G32210	AT1G32210	840113	3.3				AT1G02730
267213_at	7.1	5.38	3.3	0.0001	0.0059	AT2G44120	60S ribosomal protein L7-3	AT2G44120	AT2G44120	819018	3.3				AT3G12780
262109_at	3.2	1.48	3.29	0.0004	0.011	ATCSLD5	ATCSLD5; 1,4-beta-D-xylan synthase/ cellulose synthase	AT1G02730	AT1G02730	839467	3.29				AT2G01320
257699_at	6.83	5.11	3.29	0.0006	0.0143	PGK1	PGK1 (PHOSPHOGLYCERATE KINASE 1); phosphoglycerate kinase	AT3G12780	AT3G12780	820461	3.29				AT5G58670
265741_at	2.99	1.27	3.29	0.0127	0.0867	AT2G01320	ABC transporter G family member 7	AT2G01320	AT2G01320	814660	3.29				AT2G37710
247794_at	3.59	1.87	3.29	0.0057	0.0541	PLC1	PLC1 (PHOSPHOLIPASE C 1); phospholipase C	AT5G58670	AT5G58670	835981	3.29				AT2G24420
267165_at	2.31	0.6	3.29	0.0004	0.0118	RLK	RLK (receptor lectin kinase); kinase	AT2G37710	AT2G37710	818348	3.29				AT2G20260
265664_at	2.45	0.73	3.29	0.0023	0.0317	AT2G24420	ATPase-related DNA repair protein	AT2G24420	AT2G24420	816978	3.29				AT1G70330
265287_at	7.1	5.39	3.28	0.0027	0.0349	PSAE-2	PSAE-2 (photosystem I subunit E-2); catalytic	AT2G20260	AT2G20260	816545	3.28				AT2G29080
264316_at	2.83	1.12	3.28	0.0001	0.006	ENT1,AT	ENT1,AT (EQUILIBRATIVE NUCLEOTIDE TRANSPORTER 1); nucleoside transmembrane transporter/ nucleoside transmembrane transporter, against a concentration gradient	AT1G70330	AT1G70330	843369	3.28				AT2G47320
266777_at	2.8	1.09	3.28	0.0006	0.0141	ftsh3	ftsh3 (FtsH protease 3); ATP-dependent peptidase/ ATPase	AT2G29080	AT2G29080	817456	3.28				AT5G47070
260530_at	5.18	3.47	3.28	0.0298	0.1399	AT2G47320	peptidyl-prolyl cis-trans isomerase CYP21-3	AT2G47320	AT2G47320	819345	3.28				AT1G71260
248821_at	5.58	3.87	3.28	0.002	0.0288	AT5G47070	protein kinase family protein	AT5G47070	AT5G47070	834753	3.28				AT2G42910
259942_at	3.23	1.51	3.28	0.0082	0.0675	ATWHY2	ATWHY2 (A. THALIANA WHIRLY 2); DNA binding	AT1G71260	AT1G71260	843467	3.28				AT4G35490
265270_at	3.6	1.89	3.28	0.0187	0.1085	AT2G42910	ribose-phosphate pyrophosphokinase 4	AT2G42910	AT2G42910	818892	3.28				AT1G63970
253138_at	3.95	2.24	3.27	0.0102	0.077	MRPL11	MRPL11 (MITOCHONDRIAL RIBOSOMAL PROTEIN L11); structural constituent of ribosome	AT4G35490	AT4G35490	829701	3.27				AT2G15890
260324_at	4.29	2.58	3.27	0.0003	0.0092	ISPF	ISPF; 2-C-methyl-D-erythritol 2,4-cyclodiphosphate synthase	AT1G63970	AT1G63970	842700	3.27				AT3G48110
265478_at	4.02	2.31	3.27	0.0164	0.1001	MEE14	MEE14 (maternal effect embryo arrest 14)	AT2G15890	AT2G15890	816085	3.27				AT5G14800
252404_at	2.93	1.22	3.27	0.0005	0.0134	EDD1	EDD1 (EMBRYO-DEFECTIVE-DEVELOPMENT 1); glycine-tRNA ligase	AT3G48110	AT3G48110	823966	3.27				AT5G50870
246594_at	2.85	1.14	3.27	0.0022	0.0306	P5CR	P5CR (PYRROLINE-5- CARBOXYLATE (P5C) REDUCTASE); pyrroline-5-carboxylate reductase	AT5G14800	AT5G14800	831332	3.27				AT2G28370
248478_at	3.58	1.87	3.26	0.0003	0.0095	UBC27	UBC27 (ubiquitin-conjugating enzyme 27); ubiquitin-protein ligase	AT5G50870	AT5G50870	835159	3.26				AT1G50320
265281_at	2.74	1.04	3.25	0.0001	0.006	AT2G28370	hypothetical protein	AT2G28370	AT2G28370	817385	3.25				AT3G52090
262418_at	4.51	2.81	3.25	0.0006	0.0142	ATHX	ATHX; enzyme activator	AT1G50320	AT1G50320	841454	3.25				AT4G10840
252041_at	4.68	2.98	3.25	0.0141	0.0918	NRPB11	NRPB11; DNA binding / DNA-directed RNA polymerase	AT3G52090	AT3G52090	824372	3.25				AT1G05180
254951_at	3.9	2.2	3.25	0.0002	0.0082	AT4G10840	protein KINESIN LIGHT CHAIN-RELATED 1	AT4G10840	AT4G10840	826680	3.25				AT4G37040
264585_at	2.96	1.26	3.25	0.0078	0.0654	AXR1	AXR1 (AUXIN RESISTANT 1); small protein activating enzyme	AT1G05180	AT1G05180	839286	3.25				AT2G26210
246202_at	3.08	1.38	3.24	0.0017	0.0263	MAP1D	MAP1D (METHIONINE AMINOPEPTIDASE 1D); aminopeptidase/ metalloexopeptidase	AT4G37040	AT4G37040	829858	3.24				AT2G38360
267401_at	2.79	1.09	3.24	0.0002	0.0077	AT2G26210	Ankyrin repeat family protein	AT2G26210	AT2G26210	817161	3.24				AT5G10480
267055_at	2.65	0.96	3.24	0.0226	0.1205	PRA1.B4	PRA1.B4 (PRENYLATED RAB ACCEPTOR 1.B4)	AT2G38360	AT2G38360	818416	3.24				AT1G08640
250428_at	3.51	1.81	3.24	0.0005	0.013	PAS2	PAS2 (PASTICCINO 2); enoyl-CoA hydratase/ protein tyrosine phosphatase	AT5G10480	AT5G10480	830912	3.24				AT3G48520
264811_at	4.15	2.45	3.23	0.0004	0.011	CJD1	protein CJD1	AT1G08640	AT1G08640	837386	3.23				AT4G31530
252368_at	2.79	1.1	3.23	0.0014	0.0231	CYP94B3	CYP94B3; electron carrier/ heme binding / iron ion binding / monooxygenase/ oxygen binding	AT3G48520	AT3G48520	824011	3.23				AT2G44870
253530_at	2.47	0.78	3.23	0.0009	0.0178	AT4G31530	NAD(P)-binding Rossmann-fold superfamily protein	AT4G31530	AT4G31530	829280	3.23				AT1G72910
266819_at	3.27	1.58	3.23	0.0021	0.03	AT2G44870	hypothetical protein	AT2G44870	AT2G44870	819096	3.23				AT5G54960
262374_s_at	5.76	4.07	3.23	0.0009	0.0176	TIR	TIR (TOLL/INTERLEUKIN-1 RECEPTOR-LIKE); transmembrane receptor	AT1G72910; AT1G72930	AT1G72910; AT1G72930	843622; 843624	3.23				AT3G56940
248138_at	3.33	1.64	3.22	0.0329	0.1475	PDC2	PDC2 (pyruvate decarboxylase-2); carboxy-lyase/ catalytic/ magnesium ion binding / pyruvate decarboxylase/ thiamin pyrophosphate binding	AT5G54960	AT5G54960	835587	3.22				AT5G11560
251664_at	6.4	4.71	3.22	0.0004	0.0114	CRD1	CRD1 (COPPER RESPONSE DEFECT 1); DNA binding / magnesium-protoporphyrin IX monomethyl ester (oxidative) cyclase	AT3G56940	AT3G56940	824861	3.22				AT5G28540
250377_at	4.62	2.93	3.22	0.0018	0.0274	AT5G11560	PQQ_DH domain-containing protein	AT5G11560	AT5G11560	831028	3.22				AT4G04910
245956_s_at	5.66	3.98	3.22	0.0002	0.0087	BIP2	BIP2; ATP binding	AT5G28540; AT5G42020	AT5G28540; AT5G42020	832950; 834207	3.22				AT1G29660
255308_at	3.5	1.81	3.22	0.0007	0.0158	NSF	NSF (N-ethylmaleimide sensitive factor); ATP binding / binding / nucleoside-triphosphatase/ nucleotide binding	AT4G04910	AT4G04910	825830	3.22				AT3G51820
259786_at	4.36	2.67	3.22	0.0004	0.012	AT1G29660	GDSL esterase/lipase	AT1G29660	AT1G29660	839843	3.22				AT1G48860
246308_at	4.39	2.71	3.22	0.0177	0.1046	G4	G4; chlorophyll synthetase	AT3G51820	AT3G51820	824345	3.22				AT1G53750
246627_s_at	2.8	1.12	3.21	0.0029	0.036	AT1G48860; AT2G45300	putative 5-enolpyruvylshikimate-3-phosphate synthase; 3-phosphoshikimate 1-carboxyvinyltransferase / 5-enolpyruvylshikimate-3-phosphate / EPSP synthase	AT1G48860; AT2G45300	AT1G48860; AT2G45300	819138; 841308	3.21				AT3G19130
262227_s_at	3.74	2.06	3.21	0.0001	0.0059	RPT1A	RPT1A (REGULATORY PARTICLE TRIPLE-A 1A); ATPase	AT1G53750; AT1G53780	AT1G53750; AT1G53780	841812; 841815	3.21				AT4G02150
257037_at	3.72	2.04	3.21	0.0099	0.076	ATRBP47B	ATRBP47B (RNA-binding protein 47B); RNA binding	AT3G19130	AT3G19130	821447	3.21				AT5G62720
255507_at	3.05	1.37	3.2	0.0025	0.0335	MOS6	MOS6 (MODIFIER OF SNC1, 6); binding / protein transporter	AT4G02150	AT4G02150	827472	3.2				AT3G14840
247443_at	4.63	2.95	3.2	0.0001	0.0061	AT5G62720	HPP integral membrane domain-containing protein	AT5G62720	AT5G62720	836393	3.2				AT1G08970
256547_at	4.98	3.3	3.2	0.0005	0.013	AT3G14840	leucine-rich repeat transmembrane protein kinase	AT3G14840	AT3G14840	820713	3.2				AT2G05840
264650_at	3.27	1.59	3.2	0.0163	0.0997	NF-YC9	NF-YC9 (NUCLEAR FACTOR Y, SUBUNIT C9); DNA binding / transcription factor	AT1G08970	AT1G08970	837417	3.2				AT3G03150
266036_s_at	2.9	1.22	3.2	0.0002	0.0085	PAA2	PAA2 (20S PROTEASOME SUBUNIT PAA2); endopeptidase/ peptidase/ threonine-type endopeptidase	AT2G05840; AT5G35590	AT2G05840; AT5G35590	815135; 833524	3.2				AT1G54780
258845_at	5.6	3.92	3.2	0.0062	0.0569	AT3G03150	hypothetical protein	AT3G03150	AT3G03150	821070	3.2				AT5G50915
264185_at	7.42	5.74	3.19	0.0002	0.0081	TLP18.3	thylakoid lumen protein 18.3	AT1G54780	AT1G54780	841919	3.19				AT4G24960
248460_at	3.13	1.45	3.19	0.0006	0.0148	AT5G50915	transcription factor bHLH137	AT5G50915	AT5G50915	835164	3.19				AT3G23700
254085_at	3.29	1.62	3.19	0.0052	0.0514	HVA22D	ATHVA22D	AT4G24960	AT4G24960	828598	3.19				AT2G04280
257172_at	4.51	2.84	3.19	0.0375	0.1579	AT3G23700	ribosomal protein S1-like RNA-binding domain-containing protein	AT3G23700	AT3G23700	821951	3.19				AT4G16830
263326_at	3.42	1.75	3.18	0.0176	0.1045	AT2G04280	hypothetical protein	AT2G04280	AT2G04280	814966	3.18				AT3G54110
245350_at	2.71	1.04	3.18	0.002	0.0293	AT4G16830	hyaluronan / mRNA binding domain-containing protein	AT4G16830	AT4G16830	827389	3.18				AT3G44750
251902_at	3.45	1.78	3.18	0.0021	0.03	PUMP1	PUMP1 (PLANT UNCOUPLING MITOCHONDRIAL PROTEIN 1); binding / oxidative phosphorylation uncoupler	AT3G54110	AT3G54110	824578	3.18				AT5G10450
252625_at	3.31	1.64	3.18	0.0018	0.0274	HDA3	HDA3 (HISTONE DEACETYLASE 3); histone deacetylase/ nucleic acid binding / zinc ion binding	AT3G44750	AT3G44750	823605	3.18				AT3G59400
250439_at	4.17	2.5	3.18	0.0114	0.0816	GRF6	GRF6 (G-box regulating factor 6); protein binding / protein phosphorylated amino acid binding	AT5G10450	AT5G10450	830909	3.18				AT3G61310
251519_at	3.17	1.51	3.18	0.0001	0.0058	GUN4	GUN4; enzyme binding / tetrapyrrole binding	AT3G59400	AT3G59400	825109	3.18				AT5G10160
251365_at	3.22	1.55	3.18	0.0001	0.0058	AT3G61310	AT hook motif DNA-binding family protein	AT3G61310	AT3G61310	825303	3.18				AT2G29650
250470_at	3.07	1.41	3.18	0.0014	0.0239	AT5G10160	putative 3-hydroxyacyl-[acyl-carrier-protein] dehydratase	AT5G10160	AT5G10160	830880	3.18				AT1G64860
266672_at	2.7	1.04	3.18	0.0041	0.0443	PHT4;1	PHT4;1; carbohydrate transmembrane transporter/ inorganic diphosphate transmembrane transporter/ inorganic phosphate transmembrane transporter/ organic anion transmembrane transporter/ sugar:hydrogen symporter	AT2G29650	AT2G29650	817515	3.18				AT2G01490
262879_at	2.74	1.07	3.17	0.0005	0.013	SIGA	SIGA (SIGMA FACTOR A); DNA binding / DNA-directed RNA polymerase/ sigma factor/ transcription factor	AT1G64860	AT1G64860	842794	3.17				AT5G09900
266351_at	3.52	1.85	3.17	0.0079	0.0658	AT2G01490	phytanoyl-CoA 2-hydroxylase	AT2G01490	AT2G01490	814677	3.17				AT2G38710
250456_at	3.27	1.61	3.17	0.0031	0.0376	EMB2107	EMB2107 (EMBRYO DEFECTIVE 2107)	AT5G09900	AT5G09900	830850	3.17				AT1G20020
266416_at	2.84	1.18	3.17	0.0028	0.0353	AT2G38710	AMMECR1 family protein	AT2G38710	AT2G38710	818453	3.17				AT3G03980
261218_at	7.03	5.37	3.17	0.0016	0.0256	FNR2	FNR2 (FERREDOXIN-NADP(+)-OXIDOREDUCTASE 2); NADPH dehydrogenase/ oxidoreductase/ poly(U) binding	AT1G20020	AT1G20020	838591	3.17				AT4G39680
258814_at	2.91	1.24	3.17	0.0023	0.0313	AT3G03980	NAD(P)-binding Rossmann-fold superfamily protein	AT3G03980	AT3G03980	819553	3.17				AT5G27670
252909_at	2.77	1.11	3.17	0.0014	0.0237	AT4G39680	SAP domain-containing protein	AT4G39680	AT4G39680	830123	3.17				AT3G49470
246735_at	4.3	2.63	3.17	0.0004	0.0106	HTA7	HTA7 (HISTONE H2A 7); DNA binding	AT5G27670	AT5G27670	832829	3.17				AT2G29630
252277_at	5.01	3.35	3.17	0.0123	0.0853	NACA2	NACA2 (NASCENT POLYPEPTIDE-ASSOCIATED COMPLEX SUBUNIT ALPHA-LIKE PROTEIN 2)	AT3G49470	AT3G49470	824109	3.17				AT1G21770
266673_at	5.82	4.15	3.17	0.0001	0.0064	THIC	THIC (ThiaminC); ADP-ribose pyrophosphohydrolase/ catalytic/ iron-sulfur cluster binding	AT2G29630	AT2G29630	817513	3.17				AT3G48170
262499_at	3.65	1.99	3.17	0.0002	0.0079	AT1G21770	acyltransferase-like protein	AT1G21770	AT1G21770	838781	3.17				AT1G20770
252354_at	2.39	0.73	3.17	0.0012	0.021	ALDH10A9	ALDH10A9; 3-chloroallyl aldehyde dehydrogenase/ oxidoreductase	AT3G48170	AT3G48170	823972	3.17				AT2G18730
256086_at	2.53	0.87	3.16	0.001	0.0195	AT1G20770	hypothetical protein	AT1G20770	AT1G20770	838667	3.16				AT5G46800
266062_at	2.79	1.12	3.16	0.0012	0.0215	DGK3	diacylglycerol kinase 3	AT2G18730	AT2G18730	816388	3.16				AT2G21170
248838_at	3.46	1.8	3.16	0.0204	0.1138	BOU	BOU (A BOUT DE SOUFFLE); binding / transporter	AT5G46800	AT5G46800	834724	3.16				AT4G24520
264018_at	6.63	4.97	3.16	0.0005	0.0131	TIM	TIM (TRIOSEPHOSPHATE ISOMERASE); catalytic/ triose-phosphate isomerase	AT2G21170	AT2G21170	816652	3.16				AT2G17390
254127_at	2.81	1.16	3.16	0.0002	0.0088	ATR1	ATR1 (ARABIDOPSIS P450 REDUCTASE 1); NADPH-hemoprotein reductase	AT4G24520	AT4G24520	828554	3.16				AT3G62600
264875_at	5	3.34	3.15	0.0046	0.0476	AKR2B	AKR2B (ANKYRIN REPEAT-CONTAINING 2B); protein binding / transcription regulator	AT2G17390	AT2G17390	816246	3.15				AT3G15710
251182_at	3.65	1.99	3.15	0.0005	0.0122	ATERDJ3B	ATERDJ3B; heat shock protein binding / unfolded protein binding	AT3G62600	AT3G62600	825434	3.15				AT1G55840
258276_at	4.14	2.49	3.15	0.0076	0.0645	AT3G15710	peptidase S24/S26A/S26B/S26C family protein	AT3G15710	AT3G15710	820814	3.15				AT3G04920
260604_at	4.71	3.06	3.14	0.0003	0.0096	AT1G55840	Sec14p-like phosphatidylinositol transfer family protein	AT1G55840	AT1G55840	842034	3.14				AT1G68010
259090_at	5.97	4.32	3.14	0.0002	0.0072	AT3G04920	40S ribosomal protein S24-1	AT3G04920	AT3G04920	819652	3.14				AT5G35210
260014_at	6.63	4.98	3.14	0.0008	0.0175	HPR	HPR; glycerate dehydrogenase/ poly(U) binding	AT1G68010	AT1G68010	843129	3.14				AT1G79870
246654_s_at	2.73	1.08	3.14	0.0038	0.0422	EGY1	EGY1 (ETHYLENE-DEPENDENT GRAVITROPISM-DEFICIENT AND YELLOW-GREEN 1); metalloendopeptidase	AT5G35210; AT5G35220	AT5G35210; AT5G35220	833475; 833476	3.14				AT4G34100
260164_at	3.65	2	3.14	0.0013	0.0224	AT1G79870	glyoxylate/hydroxypyruvate reductase A HPR2	AT1G79870	AT1G79870	844326	3.14				AT4G32910
253267_at	3.31	1.66	3.14	0.0008	0.0171	AT4G34100	probable E3 ubiquitin ligase SUD1	AT4G34100	AT4G34100	829556	3.14				AT2G01970
253388_at	2.61	0.96	3.14	0.0003	0.0094	AT4G32910	hypothetical protein	AT4G32910	AT4G32910	829427	3.14				AT3G24200
265222_at	2.65	1	3.13	0.0036	0.0409	AT2G01970	putative endomembrane protein 70	AT2G01970	AT2G01970	814728	3.13				AT2G01850
257240_at	2.75	1.11	3.13	0.0072	0.0622	AT3G24200	FAD/NAD(P)-binding oxidoreductase family protein	AT3G24200	AT3G24200	822006	3.13				AT1G60780
263598_at	3.26	1.61	3.13	0.0008	0.0165	EXGT-A3	EXGT-A3; hydrolase, acting on glycosyl bonds / xyloglucan:xyloglucosyl transferase	AT2G01850	AT2G01850	814716	3.13				AT1G75330
264914_at	3.7	2.05	3.13	0.0042	0.0448	HAP13	HAP13 (HAPLESS 13); protein binding	AT1G60780	AT1G60780	842372	3.13				AT5G27850
261122_at	3.59	1.94	3.13	0.0072	0.0623	OTC	OTC (ORNITHINE CARBAMOYLTRANSFERASE); amino acid binding / carboxyl- or carbamoyltransferase/ ornithine carbamoyltransferase	AT1G75330	AT1G75330	843869	3.13				AT1G51570
246758_at	7.53	5.89	3.13	0.0005	0.0136	AT5G27850	60S ribosomal protein L18-3	AT5G27850	AT5G27850	832848	3.13				AT5G58030
260511_at	2.89	1.24	3.12	0.0016	0.0255	AT1G51570	calcium-dependent lipid-binding (CaLB domain) plant phosphoribosyltransferase family protein	AT1G51570	AT1G51570	841582	3.12				AT1G12310
247842_at	2.14	0.5	3.12	0.0017	0.0266	AT5G58030	transport protein particle (TRAPP) component	AT5G58030	AT5G58030	835915	3.12				AT4G39220
259538_at	5.16	3.51	3.12	0.0002	0.0079	AT1G12310	putative calcium-binding protein CML13	AT1G12310	AT1G12310	837785	3.12				AT4G26410
252913_at	3.92	2.28	3.12	0.0002	0.007	ATRER1A	ATRER1A	AT4G39220	AT4G39220	830077	3.12				AT1G35160
253959_at	2.4	0.76	3.12	0.0013	0.023	AT4G26410	hypothetical protein	AT4G26410	AT4G26410	828747	3.12				AT3G51000
255079_s_at	8.23	6.59	3.12	0.0002	0.0082	GF14 PHI	GF14 PHI (GF14 PROTEIN PHI CHAIN); protein binding / protein phosphorylated amino acid binding	AT1G35160; AT4G09000	AT1G35160; AT4G09000	826479; 840403	3.12				AT3G19490
252095_at	3.19	1.55	3.12	0.0024	0.0326	AT3G51000	alpha/beta-Hydrolases superfamily protein	AT3G51000	AT3G51000	824264	3.12				AT4G39880
258020_at	3.87	2.23	3.12	0.0035	0.0404	NHD1	ATNHD1; potassium:hydrogen antiporter/ sodium:hydrogen antiporter	AT3G19490	AT3G19490	821483	3.12				AT5G15550
252850_at	2.61	0.97	3.1	0.0004	0.0118	AT4G39880	ribosomal protein L23/L15e family protein	AT4G39880	AT4G39880	830147	3.1				AT5G11710
246559_at	2.21	0.58	3.1	0.0003	0.0102	AT5G15550	WD-40 repeat family protein	AT5G15550	AT5G15550	831408	3.1				AT5G56940
250356_at	2.63	0.99	3.1	0.0002	0.0078	AT5G11710	clathrin interactor EPSIN 1	AT5G11710	AT5G11710	831043	3.1				AT3G07880
247935_at	3.71	2.08	3.1	0.0003	0.0094	AT5G56940	ribosomal protein S16 family protein	AT5G56940	AT5G56940	835796	3.1				AT1G07870
258637_at	3.17	1.54	3.1	0.0007	0.0152	SCN1	Rho GDP-dissociation inhibitor 1	AT3G07880	AT3G07880	819979	3.1				AT3G23600
261436_at	3.42	1.79	3.1	0.0012	0.0215	AT1G07870	putative serine/threonine-protein kinase RLCKVII	AT1G07870	AT1G07870	837302	3.1				AT5G23310
258102_at	3.8	2.17	3.1	0.0005	0.0124	AT3G23600	alpha/beta-Hydrolases superfamily protein	AT3G23600	AT3G23600	821939	3.1				AT2G36885
249826_at	3.16	1.53	3.1	0.0435	0.1706	FSD3	FSD3 (FE SUPEROXIDE DISMUTASE 3); superoxide dismutase	AT5G23310	AT5G23310	832395	3.1				AT5G19290
263840_at	2.66	1.04	3.09	0.0008	0.0168	AT2G36885	hypothetical protein	AT2G36885	AT2G36885	818261	3.09				AT1G67350
246041_at	2.71	1.08	3.09	0.0193	0.1102	AT5G19290	esterase/lipase/thioesterase family protein	AT5G19290	AT5G19290	832049	3.09				AT5G10540
265001_at	5.32	3.69	3.09	0.0206	0.1142	AT1G67350	hypothetical protein	AT1G67350	AT1G67350	843056	3.09				AT1G31420
250441_at	2.48	0.85	3.09	0.0018	0.027	AT5G10540	zincin-like metalloproteases family protein	AT5G10540	AT5G10540	830919	3.09				AT1G66260
256482_at	2.36	0.73	3.09	0.0018	0.027	FEI1	FEI1 (FEI 1); ATP binding / kinase/ protein serine/threonine kinase	AT1G31420	AT1G31420	840032	3.09				AT2G18090
259825_at	3.29	1.67	3.08	0.0005	0.0133	AT1G66260	RNA recognition motif-containing protein	AT1G66260	AT1G66260	842943	3.08				AT3G17820
265810_at	2.47	0.85	3.08	0.0043	0.0453	AT2G18090	PHD finger, SWIB/MDM2 and GYF domain-containing protein	AT2G18090	AT2G18090	816321	3.08				AT2G19520
258160_at	4.41	2.79	3.08	0.0073	0.0629	GLN1.3	ATGSKB6; copper ion binding / glutamate-ammonia ligase	AT3G17820	AT3G17820	821050	3.08				AT1G02305
265946_s_at	2.53	0.91	3.08	0.002	0.0291	FVE	FVE; metal ion binding	AT2G19520; AT4G29730	AT2G19520; AT4G29730	816471; 829094	3.08				AT3G49010
259416_at	3.81	2.19	3.08	0.0023	0.0315	AT1G02305	putative cathepsin B-like cysteine protease	AT1G02305	AT1G02305	839538	3.08				AT2G16640
252294_at	7.58	5.96	3.07	0.0001	0.0059	ATBBC1	ATBBC1 (ARABIDOPSIS THALIANA BREAST BASIC CONSERVED 1); structural constituent of ribosome	AT3G49010	AT3G49010	824062	3.07				AT2G01720
265412_at	2.7	1.09	3.07	0.0009	0.0181	TOC132	TOC132 (MULTIMERIC TRANSLOCON COMPLEX IN THE OUTER ENVELOPE MEMBRANE 132); transmembrane receptor	AT2G16640	AT2G16640	816165	3.07				AT1G14620
265858_at	4.15	2.53	3.07	0.0058	0.0547	AT2G01720	ribophorin I	AT2G01720	AT2G01720	814701	3.07				AT2G27500
260781_at	2.4	0.78	3.07	0.0002	0.008	DECOY	DECOY (DECOY)	AT1G14620	AT1G14620	838024	3.07				AT5G67260
265648_at	3.47	1.86	3.07	0.0075	0.064	AT2G27500	putative glucan endo-1,3-beta-glucosidase	AT2G27500	AT2G27500	817295	3.07				AT1G15950
247034_at	4.04	2.42	3.07	0.0112	0.0806	CYCD3;2	CYCD3;2 (CYCLIN D3;2); cyclin-dependent protein kinase	AT5G67260	AT5G67260	836861	3.07				AT4G38510
261792_at	2.84	1.22	3.06	0.0075	0.0637	CCR1	CCR1 (CINNAMOYL COA REDUCTASE 1); cinnamoyl-CoA reductase	AT1G15950	AT1G15950	838165	3.06				AT1G74560
252998_at	4.08	2.47	3.06	0.0001	0.0067	AT4G38510	V-type proton ATPase subunit B2	AT4G38510	AT4G38510	830008	3.06				AT1G44800
260235_at	3.17	1.56	3.06	0.0056	0.0534	NRP1	NRP1 (NAP1-RELATED PROTEIN 1); DNA binding / chromatin binding / histone binding	AT1G74560	AT1G74560	843797	3.06				AT4G35750
261335_at	2.25	0.64	3.05	0.0025	0.0331	AT1G44800	bidirectional amino acid transporter SIAR1	AT1G44800	AT1G44800	841044	3.05				AT5G19090
253163_at	3.63	2.02	3.05	0.003	0.0372	AT4G35750	SEC14 cytosolic factor family protein / phosphoglyceride transfer family protein	AT4G35750	AT4G35750	829728	3.05				AT4G19160
249969_at	2.07	0.46	3.05	0.0008	0.0171	AT5G19090	heavy metal transport/detoxification domain-containing protein	AT5G19090	AT5G19090	832028	3.05				AT1G49950
254561_at	2.29	0.68	3.05	0.0007	0.016	AT4G19160	hypothetical protein	AT4G19160	AT4G19160	827654	3.05				AT2G22660
261637_at	2.75	1.14	3.05	0.0024	0.0322	TRB1	DNA-binding protein, putative	AT1G49950	AT1G49950	841418	3.05				AT2G36250
265344_at	2.73	1.13	3.04	0.0003	0.0096	AT2G22660	hypothetical protein	AT2G22660	AT2G22660	816797	3.04				AT1G27450
263906_at	2.78	1.17	3.04	0.0003	0.0094	FTSZ2-1	FTSZ2-1; protein binding / structural molecule	AT2G36250	AT2G36250	818197	3.04				AT2G05790
264439_at	5.33	3.73	3.04	0.0236	0.123	APT1	APT1 (ADENINE PHOSPHORIBOSYL TRANSFERASE 1); adenine phosphoribosyltransferase	AT1G27450	AT1G27450	839636	3.04				AT1G60190
265377_at	3.75	2.15	3.04	0.0023	0.0319	AT2G05790	O-glycosyl hydrolases family 17 protein	AT2G05790	AT2G05790	815130	3.04				AT1G16560
264217_at	2.33	0.73	3.03	0.0028	0.0353	AT1G60190	U-box domain-containing protein 19	AT1G60190	AT1G60190	842314	3.03				AT5G49980
246320_at	2.47	0.87	3.03	0.0005	0.0126	AT1G16560	Per1-like family protein	AT1G16560	AT1G16560	838226	3.03				AT1G18570
248557_at	2.5	0.9	3.03	0.0028	0.0356	AFB5	AFB5 (Auxin F-Box protein 5); ubiquitin-protein ligase	AT5G49980	AT5G49980	835062	3.03				AT3G52140
255753_at	2.41	0.81	3.03	0.0022	0.0309	MYB51	MYB51 (MYB DOMAIN PROTEIN 51); DNA binding / transcription factor	AT1G18570	AT1G18570	838438	3.03				AT2G38210
252031_at	3.24	1.64	3.03	0.0492	0.1826	AT3G52140	tetratricopeptide repeat (TPR)-containing protein	AT3G52140	AT3G52140	824378	3.03				AT3G19980
267138_s_at	2.81	1.21	3.03	0.0143	0.0928	PDX1.1	ATPDX1.1 (pyridoxine biosynthesis 1.1); protein heterodimerization	AT2G38210; AT2G38230	AT2G38210; AT2G38230	818400; 818402	3.03				AT4G34830
256629_at	2.89	1.3	3.03	0.0003	0.0091	ATFYPP3	ATFYPP3 (FLOWER-SPECIFIC, PHYTOCHROME-ASSOCIATED PROTEIN PHOSPHATASE 3); protein binding / protein serine/threonine kinase/ protein serine/threonine phosphatase	AT3G19980	AT3G19980	821536	3.03				AT1G69640
253208_at	2.54	0.94	3.03	0.0072	0.0625	MRL1	pentatricopeptide repeat protein MRL1	AT4G34830	AT4G34830	829635	3.03				AT1G32400
260421_at	2.98	1.39	3.03	0.0003	0.0091	SBH1	SBH1 (SPHINGOID BASE HYDROXYLASE 1); catalytic/ sphingosine hydroxylase	AT1G69640	AT1G69640	843300	3.03				AT5G08050
260705_at	3.41	1.82	3.03	0.0026	0.0336	TOM2A	TOM2A (TOBAMOVIRUS MULTIPLICATION 2A); protein binding	AT1G32400	AT1G32400	840133	3.03				AT1G54100
250563_at	5.1	3.5	3.03	0.0019	0.0281	AT5G08050	hypothetical protein	AT5G08050	AT5G08050	830699	3.03				AT2G30110
263157_at	3.31	1.71	3.03	0.0053	0.0518	ALDH7B4	ALDH7B4 (Aldehyde Dehydrogenase 7B4); 3-chloroallyl aldehyde dehydrogenase/ oxidoreductase	AT1G54100	AT1G54100	841849	3.03				AT3G60820
267301_at	3.56	1.96	3.02	0.0165	0.1003	ATUBA1	ATUBA1; ubiquitin activating enzyme/ ubiquitin-protein ligase	AT2G30110	AT2G30110	817562	3.02				AT2G32150
251337_at	4.74	3.15	3.02	0.044	0.1722	PBF1	PBF1; peptidase/ threonine-type endopeptidase	AT3G60820	AT3G60820	825253	3.02				AT5G40770
265680_at	5.69	4.1	3.02	0.0069	0.061	AT2G32150	haloacid dehalogenase-like hydrolase domain-containing protein	AT2G32150	AT2G32150	817774	3.02				AT5G52440
249344_at	3.8	2.2	3.02	0.0002	0.0081	ATPHB3	ATPHB3 (PROHIBITIN 3)	AT5G40770	AT5G40770	834077	3.02				AT1G02560
248338_at	3.86	2.27	3.01	0.0082	0.0675	HCF106	HCF106; proton motive force dependent protein transmembrane transporter	AT5G52440	AT5G52440	835320	3.01				AT2G44920
260912_at	5.87	4.28	3.01	0.0005	0.0131	CLPP5	CLPP5 (NUCLEAR ENCODED CLP PROTEASE 5); serine-type endopeptidase	AT1G02560	AT1G02560	839433	3.01				AT1G14510
266813_at	4.14	2.55	3.01	0.0002	0.0087	AT2G44920	thylakoid lumenal protein 1	AT2G44920	AT2G44920	819101	3.01				AT5G40850
261486_at	4.27	2.68	3.01	0.0011	0.0202	AL7	AL7 (ALFIN-LIKE 7); DNA binding / methylated histone residue binding	AT1G14510	AT1G14510	838013	3.01				AT5G66070
249325_at	2.46	0.87	3.01	0.0026	0.0341	UPM1	UPM1 (UROPHORPHYRIN METHYLASE 1); uroporphyrin-III C-methyltransferase	AT5G40850	AT5G40850	834085	3.01				AT5G42790
247125_at	4.94	3.35	3.01	0.001	0.0192	AT5G66070	RING/U-box superfamily protein	AT5G66070	AT5G66070	836739	3.01				AT2G47840
249161_at	4.08	2.49	3.01	0.003	0.0367	PAF1	PAF1; endopeptidase/ peptidase/ threonine-type endopeptidase	AT5G42790	AT5G42790	834290	3.01				AT3G18830
266463_at	3.4	1.81	3.01	0.0022	0.031	AT2G47840	protein TIC 20-II	AT2G47840	AT2G47840	819396	3.01				AT5G06360
257805_at	2.43	0.84	3	0.0052	0.0515	ATPLT5	ATPLT5 (POLYOL TRANSPORTER 5); D-ribose transmembrane transporter/ D-xylose transmembrane transporter/ carbohydrate transmembrane transporter/ galactose transmembrane transporter/ glucose transmembrane transporter/ glycerol transmembrane transporter/ mann	AT3G18830	AT3G18830	821416	3				AT4G17640
250703_at	4.58	2.99	3	0.0023	0.0315	AT5G06360	ribosomal protein S8e family protein	AT5G06360	AT5G06360	830524	3				AT3G03960
245351_at	3.06	1.47	3	0.0003	0.0089	CKB2	CKB2; protein kinase CK2 regulator	AT4G17640	AT4G17640	827484	3				AT1G49480
258816_at	3.47	1.89	3	0.0006	0.014	AT3G03960	TCP-1/cpn60 chaperonin family protein	AT3G03960	AT3G03960	819549	3				AT3G09680
262400_at	2.99	1.41	3	0.0084	0.0683	RTV1	RTV1 (related to vernalization1 1); DNA binding / transcription factor	AT1G49480	AT1G49480	841372	3				AT3G17410
258712_s_at	7.76	6.18	3	0.0002	0.0074	AT3G09680; AT5G02960	40S ribosomal protein S23-1; 40S ribosomal protein S23-2	AT3G09680; AT5G02960	AT3G09680; AT5G02960	820125; 831724	3				AT2G30620
258463_at	3.06	1.48	3	0.0114	0.0819	AT3G17410	putative serine/threonine protein kinase	AT3G17410	AT3G17410	821005	3				AT1G32470
267492_at	4.8	3.22	3	0.0369	0.1564	AT2G30620	histone H1.2	AT2G30620	AT2G30620	817612	3				AT1G07750
260704_at	6.9	5.31	2.99	0.0015	0.025	AT1G32470	probable glycine cleavage system H protein 2	AT1G32470	AT1G32470	840141	2.99				AT1G11430
261415_at	2.26	0.67	2.99	0.0012	0.0211	AT1G07750	cupin domain-containing protein	AT1G07750	AT1G07750	837290	2.99				AT5G50960
261824_at	5.4	3.82	2.99	0.0021	0.0296	AT1G11430	multiple organellar RNA editing factor 9	AT1G11430	AT1G11430	837685	2.99				AT1G60070
248462_at	2.51	0.93	2.99	0.0002	0.0081	NBP35	NBP35 (NUCLEOTIDE BINDING PROTEIN 35); iron-sulfur cluster binding / nucleotide binding / protein homodimerization	AT5G50960	AT5G50960	835169	2.99				AT1G53310
263728_at	2.66	1.08	2.99	0.0008	0.0171	AT1G60070	AP-1 complex subunit gamma-2	AT1G60070	AT1G60070	842301	2.99				AT5G19990
260590_at	3.98	2.4	2.99	0.0055	0.053	ATPPC1	ATPPC1 (PHOSPHOENOLPYRUVATE CARBOXYLASE 1); catalytic/ phosphoenolpyruvate carboxylase	AT1G53310	AT1G53310	841765	2.99				AT4G34720
246147_s_at	2.57	0.99	2.99	0.0003	0.0091	RPT6A	RPT6A (REGULATORY PARTICLE TRIPLE-A ATPASE 6A); ATPase	AT5G19990; AT5G20000	AT5G19990; AT5G20000	832121; 832122	2.99				AT5G48220
253200_at	5.54	3.96	2.99	0.0132	0.0887	AVA-P1	AVA-P1; ATPase/ proton-transporting ATPase, rotational mechanism	AT4G34720	AT4G34720	816150; 829624; 830047	2.99				AT1G07110
248688_at	2.63	1.06	2.98	0.0009	0.0185	AT5G48220	aldolase-type TIM barrel family protein	AT5G48220	AT5G48220	834875	2.98				AT3G52870
256036_at	3.93	2.35	2.98	0.0056	0.0536	F2KP	F2KP (FRUCTOSE-2,6-BISPHOSPHATASE); fructose-2,6-bisphosphate 2-phosphatase	AT1G07110	AT1G07110	837221	2.98				AT1G06760
252014_at	2.94	1.37	2.98	0.0025	0.0333	AT3G52870	IQ calmodulin-binding motif family protein	AT3G52870	AT3G52870	824453	2.98				AT1G76990
260830_at	4.53	2.95	2.98	0.001	0.0199	AT1G06760	histone H1.1	AT1G06760	AT1G06760	837187	2.98				AT5G60640
264956_at	2.15	0.58	2.98	0.0023	0.0313	ACR3	ACR3; amino acid binding	AT1G76990	AT1G76990	844035	2.98				AT4G14930
247588_at	4.88	3.31	2.98	0.0112	0.0808	ATPDIL1-4	ATPDIL1-4 (PDI-LIKE 1-4); protein disulfide isomerase	AT5G60640	AT5G60640	836185	2.98				AT2G47710
245330_at	2.18	0.6	2.98	0.0003	0.0096	AT4G14930	survival protein SurE-like phosphatase/nucleotidase	AT4G14930	AT4G14930	827151	2.98				AT2G20270
266458_at	5.32	3.75	2.97	0.0024	0.0323	AT2G47710	adenine nucleotide alpha hydrolases-like protein	AT2G47710	AT2G47710	819384	2.97				AT4G26870
265288_at	2.76	1.19	2.97	0.0016	0.0252	AT2G20270	monothiol glutaredoxin-S12	AT2G20270	AT2G20270	816546	2.97				AT1G09940
253935_at	2.9	1.33	2.97	0.0012	0.0215	AT4G26870	Asx tRNA synthetase (AspRS/AsnRS) class II core domain-contating protein	AT4G26870	AT4G26870	828794	2.97				AT5G05690
264660_at	3.49	1.92	2.97	0.0425	0.1691	HEMA2	HEMA2; glutamyl-tRNA reductase	AT1G09940	AT1G09940	837528	2.97				AT4G34215
250752_at	3.84	2.27	2.97	0.0005	0.0128	CPD	CPD (CONSTITUTIVE PHOTOMORPHOGENIC DWARF); electron carrier/ heme binding / iron ion binding / monooxygenase/ oxygen binding	AT5G05690	AT5G05690	830453	2.97				AT2G21340
253275_at	2.21	0.64	2.97	0.0004	0.0119	AT4G34215	SGNH-hydrolase superfamily protein	AT4G34215	AT4G34215	829570	2.97				AT4G39710
263755_at	2.19	0.63	2.97	0.0016	0.0258	AT2G21340	MATE efflux family protein	AT2G21340	AT2G21340	816673	2.97				AT3G50790
252853_at	3.47	1.91	2.96	0.0304	0.1412	FKBP16-2	FK506-binding protein 16-2	AT4G39710	AT4G39710	830126	2.96				AT5G25170
252132_at	2.09	0.53	2.96	0.0002	0.0084	AT3G50790	esterase/lipase/thioesterase family protein	AT3G50790	AT3G50790	824243	2.96				AT2G37630
246931_at	2.71	1.14	2.96	0.0011	0.02	AT5G25170	PPPDE putative thiol peptidase family protein	AT5G25170	AT5G25170	832588	2.96				AT2G42500
267157_at	2.81	1.25	2.95	0.0022	0.0309	AS1	AS1 (ASYMMETRIC LEAVES 1); DNA binding / protein homodimerization/ transcription factor	AT2G37630	AT2G37630	818340	2.95				AT4G29130
265857_s_at	2.22	0.65	2.95	0.002	0.0286	PP2A-4	PP2A-4; hydrolase/ protein serine/threonine phosphatase	AT2G42500; AT3G58500	AT2G42500; AT3G58500	818850; 825019	2.95				AT2G09990
253705_at	2.51	0.95	2.95	0.0002	0.0081	HXK1	HXK1 (HEXOKINASE 1); ATP binding / fructokinase/ glucokinase/ hexokinase	AT4G29130	AT4G29130	829034	2.95				AT3G55360
263821_s_at	8.4	6.84	2.94	0.0006	0.0139	AT2G09990; AT5G18380	40S ribosomal protein S16-1; 40S ribosomal protein S16-3	AT2G09990; AT5G18380	AT2G09990; AT5G18380	815456; 831956	2.94				AT1G73060
251796_at	3.09	1.53	2.94	0.0002	0.0086	CER10	very-long-chain enoyl-CoA reductase	AT3G55360	AT3G55360	824702	2.94				AT2G37478
262368_at	3.14	1.59	2.94	0.0018	0.027	LPA3	low PSII accumulation 3 protein	AT1G73060; AT1G73066	AT1G73060	843637	2.94				AT1G07670
265953_at	3.08	1.52	2.93	0.0008	0.0172	CPuORF52	CPuORF52 (Conserved peptide upstream open reading frame 52)	AT2G37478; AT2G37480	AT2G37478; AT2G37480	818325; 6240913	2.93				AT1G80050
261433_s_at	2.52	0.97	2.93	0.0048	0.0491	ECA1	ECA1 (ER-TYPE CA2+-ATPASE 1); calcium-transporting ATPase	AT1G07670; AT1G07810	AT1G07670; AT1G07810	837280; 837296	2.93				AT4G18030
262039_at	3.15	1.6	2.93	0.0092	0.0725	APT2	APT2 (ADENINE PHOSPHORIBOSYL TRANSFERASE 2); adenine phosphoribosyltransferase/ phosphate transmembrane transporter	AT1G80050	AT1G80050	844345	2.93				AT5G07550
254701_at	4.51	2.95	2.93	0.0002	0.0088	AT4G18030	putative methyltransferase PMT14	AT4G18030	AT4G18030	827528	2.93				AT2G39900
250610_at	2.71	1.15	2.93	0.0022	0.0304	GRP19	GRP19 (GLYCINE-RICH PROTEIN 19); lipid binding	AT5G07550	AT5G07550	830648	2.93				AT1G20090
267355_at	5.01	3.46	2.93	0.0016	0.0252	AT2G39900	protein WLIM2A	AT2G39900	AT2G39900	818577	2.93				AT2G14290
261229_at	3.31	1.76	2.93	0.0009	0.0178	ROP2	ROP2 (RHO-RELATED PROTEIN FROM PLANTS 2); GTP binding	AT1G20090	AT1G20090	838598	2.93				AT5G20500
265632_at	2.61	1.06	2.92	0.0025	0.0333	AT2G14290	F-box protein	AT2G14290	AT2G14290	815916	2.92				AT3G18890
246092_at	5.59	4.04	2.92	0.0472	0.1784	AT5G20500	glutaredoxin-C4	AT5G20500	AT5G20500	832172	2.92				AT3G13120
256655_at	2.33	0.78	2.92	0.0002	0.0076	AT3G18890	protein TIC 62	AT3G18890	AT3G18890	821422	2.92				AT1G20580
257190_at	6.52	4.97	2.92	0.0002	0.0075	AT3G13120	30S ribosomal protein S10	AT3G13120	AT3G13120	820500	2.92				AT1G61730
259543_at	2.44	0.89	2.92	0.0015	0.0245	AT1G20580	small nuclear ribonucleoprotein-like protein	AT1G20580	AT1G20580	838647	2.92				AT5G23240
264398_at	3.21	1.67	2.92	0.0009	0.0184	AT1G61730	DNA-binding storekeeper protein-related transcriptional regulator	AT1G61730	AT1G61730	842470	2.92				AT5G64300
249850_at	3.85	2.31	2.92	0.001	0.0194	AT5G23240	DNAJ heat shock N-terminal domain-containing protein	AT5G23240	AT5G23240	832388	2.92				AT5G62190
247272_at	3.19	1.64	2.92	0.0007	0.0164	GCH	ATGCH; 3,4-dihydroxy-2-butanone-4-phosphate synthase/ GTP cyclohydrolase II	AT5G14040; AT5G64300	AT5G64300	836551	2.92				AT5G13980
247465_at	2.59	1.04	2.92	0.0027	0.0344	PRH75	PRH75; ATP-dependent helicase/ DEAD/H-box RNA helicase binding	AT5G62190	AT5G62190	836340	2.92				AT4G22220
250203_at	3.6	2.05	2.92	0.0057	0.054	AT5G13980	Glycosyl hydrolase family 38 protein	AT5G13980	AT5G13980	831246	2.92				AT1G47740
254357_at	4.24	2.7	2.92	0.0042	0.0447	ISU1	ISU1; structural molecule	AT4G22220	AT4G22220	828316	2.92				AT4G02130
261740_at	2.82	1.28	2.92	0.0003	0.0094	AT1G47740	PPPDE putative thiol peptidase family protein	AT1G47740	AT1G47740	841185	2.92				AT3G13410
255506_at	3.04	1.5	2.91	0.0199	0.112	GATL6	GATL6; polygalacturonate 4-alpha-galacturonosyltransferase/ transferase, transferring glycosyl groups / transferase, transferring hexosyl groups	AT4G02130	AT4G02130	827438	2.91				AT1G03860
256956_at	5.14	3.59	2.91	0.0004	0.0109	AT3G13410	hypothetical protein	AT3G13410	AT3G13410	820541	2.91				AT4G22010
265037_at	3.72	2.17	2.91	0.0119	0.0839	ATPHB2	ATPHB2 (PROHIBITIN 2)	AT1G03860	AT1G03860	839228	2.91				AT3G07300
254363_at	4.06	2.51	2.91	0.0002	0.0079	sks4	sks4 (SKU5 Similar 4); copper ion binding / oxidoreductase	AT4G22010	AT4G22010	828290	2.91				AT5G44400
259059_at	2.22	0.68	2.91	0.0003	0.0096	AT3G07300	NagB/RpiA/CoA transferase-like superfamily protein	AT3G07300	AT3G07300	819918	2.91				AT1G80860
249046_at	2.71	1.17	2.91	0.0026	0.0338	AT5G44400	FAD-binding and BBE domain-containing protein	AT5G44400	AT5G44400	834466	2.91				AT3G10690
261902_at	2.73	1.2	2.9	0.0009	0.0179	PLMT	PLMT (PHOSPHOLIPID N-METHYLTRANSFERASE); phosphatidyl-N-dimethylethanolamine N-methyltransferase/ phosphatidyl-N-methylethanolamine N-methyltransferase	AT1G80860	AT1G80860	844425	2.9				AT1G09950
258966_at	2.21	0.67	2.9	0.0006	0.014	GYRA	DNA gyrase subunit A	AT3G10690	AT3G10690	820238	2.9				AT1G09750
264661_at	3.24	1.7	2.9	0.0002	0.0079	RAS1	response to ABA and salt 1	AT1G09950	AT1G09950	837529	2.9				AT5G14260
264672_at	5.36	3.82	2.9	0.0005	0.0133	AT1G09750	aspartyl protease-like protein	AT1G09750	AT1G09750	837504	2.9				AT3G47160
250170_at	3.39	1.85	2.9	0.0038	0.0424	AT5G14260	Rubisco methyltransferase family protein	AT5G14260	AT5G14260	831276	2.9				AT4G00100
252464_at	2.47	0.94	2.9	0.0092	0.0726	AT3G47160	RING/U-box domain-containing protein	AT3G47160	AT3G47160	823869	2.9				AT3G56070
255706_at	7.25	5.71	2.9	0.0018	0.0274	ATRPS13A	ATRPS13A (ARABIDOPSIS THALIANA RIBOSOMAL PROTEIN S13A); structural constituent of ribosome	AT4G00100	AT4G00100	828167	2.9				AT4G17520
251740_at	2.41	0.88	2.89	0.015	0.0953	ROC2	ROC2 (ROTAMASE CYCLOPHILIN 2); cyclosporin A binding / peptidyl-prolyl cis-trans isomerase	AT3G56070	AT3G56070	824773	2.89				AT5G46630
245387_at	3.15	1.62	2.89	0.0002	0.0071	AT4G17520	hyaluronan / mRNA binding family	AT4G17520	AT4G17520	827467	2.89				AT2G45960
248858_at	2.85	1.32	2.89	0.0052	0.0514	AT5G46630	clathrin adaptor complexes medium subunit family protein	AT5G46630	AT5G46630	834706	2.89				AT1G67740
266927_at	5.85	4.32	2.89	0.0002	0.0081	PIP1B	PIP1B (NAMED PLASMA MEMBRANE INTRINSIC PROTEIN 1B); water channel	AT2G45960	AT2G45960	819204	2.89				AT3G02720
245195_at	7.66	6.13	2.89	0.0031	0.0377	PSBY	PSBY	AT1G67740	AT1G67740	843099	2.89				AT5G06060
258622_at	2.61	1.08	2.89	0.0021	0.0304	AT3G02720	glyoxalase DJ-1D	AT3G02720	AT3G02720	820875	2.89				AT1G75800
250763_at	3.09	1.56	2.89	0.0006	0.0139	AT5G06060	putative tropine dehydrogenase	AT5G06060	AT5G06060	830493	2.89				AT4G26970
262727_at	3.36	1.84	2.88	0.004	0.0437	AT1G75800	pathogenesis-related thaumatin-like protein	AT1G75800	AT1G75800	843913	2.88				AT5G63980
253954_at	3.31	1.78	2.88	0.0008	0.0166	ACO2	aconitase 2	AT4G26970	AT4G26970	828805	2.88				AT1G62390
247313_at	3.38	1.85	2.88	0.0007	0.0154	SAL1	SAL1; 3'(2'),5'-bisphosphate nucleotidase/ inositol or phosphatidylinositol phosphatase	AT5G63980	AT5G63980	836519	2.88				AT5G16270
260638_at	2.8	1.27	2.88	0.0027	0.0348	AT1G62390	carboxylate clamp-tetratricopeptide repeat protein	AT1G62390	AT1G62390	842537	2.88				AT2G34250
246500_at	2.12	0.6	2.88	0.0035	0.0402	SYN4	SYN4 (SISTER CHROMATID COHESION 1 PROTEIN 4)	AT5G16270	AT5G16270	831487	2.88				AT5G14240
267023_at	4.62	3.1	2.88	0.0124	0.0859	AT2G34250	SecY protein transport family protein	AT2G34250	AT2G34250	817986	2.88				AT3G27890
250184_at	3.02	1.5	2.88	0.0007	0.0155	AT5G14240	Thioredoxin superfamily protein	AT5G14240	AT5G14240	831274	2.88				AT3G07180
257228_at	3.96	2.44	2.88	0.0102	0.0769	NQR	NQR (NADPH:QUINONE OXIDOREDUCTASE); FMN reductase	AT3G27890	AT3G27890	822411	2.88				AT3G55830
258825_at	2.32	0.8	2.87	0.0015	0.0243	AT3G07180	GPI transamidase component PIG-S-related protein	AT3G07180	AT3G07180	819905	2.87				AT3G02530
251764_at	2.99	1.47	2.87	0.0007	0.016	EPC1	EPC1 (ECTOPICALLY PARTING CELLS); UDP-glucosyltransferase/ transferase, transferring glycosyl groups	AT3G55830	AT3G55830	824749	2.87				AT4G33520
258482_at	2.95	1.43	2.87	0.0018	0.0275	AT3G02530	TCP-1/cpn60 chaperonin family protein	AT3G02530	AT3G02530	821160	2.87				AT2G25110
253342_at	2.98	1.46	2.87	0.0005	0.0123	PAA1	PAA1 (P-TYPE ATP-ASE 1); ATPase, coupled to transmembrane movement of ions, phosphorylative mechanism / copper ion transmembrane transporter	AT4G33520	AT4G33520	829490	2.87				AT3G18190
264382_at	3.46	1.94	2.86	0.0071	0.0619	SDF2	SDF2 (STROMAL CELL-DERIVED FACTOR 2-LIKE PROTEIN PRECURSOR)	AT2G25110	AT2G25110	817049	2.86				AT5G54680
258152_at	3.83	2.31	2.86	0.0024	0.0324	AT3G18190	TCP-1/cpn60 chaperonin family protein	AT3G18190	AT3G18190	821346	2.86				AT1G67730
248171_at	3.87	2.35	2.86	0.0054	0.0524	ILR3	ILR3 (iaa-leucine resistant3); DNA binding / transcription factor	AT5G54680	AT5G54680	835557	2.86				AT5G40580
245199_at	3.88	2.37	2.86	0.0256	0.1284	KCR1	YBR159; ketoreductase/ oxidoreductase	AT1G67730	AT1G67730	843098	2.86				AT1G73500
249374_at	3.06	1.55	2.86	0.0002	0.0085	PBB2	PBB2; endopeptidase/ peptidase/ threonine-type endopeptidase	AT5G40580	AT5G40580	834056	2.86				AT1G69295
245731_at	4.91	3.39	2.86	0.0059	0.0553	MKK9	MKK9 (MAP KINASE KINASE 9); MAP kinase kinase/ kinase/ protein kinase activator	AT1G73500	AT1G73500	843685	2.86				AT3G55400
260352_at	2.1	0.58	2.86	0.0019	0.0283	PDCB4	PDCB4 (PLASMODESMATA CALLOSE-BINDING PROTEIN 4); callose binding / polysaccharide binding	AT1G69295	AT1G69295	843261	2.86				AT3G07470
251807_at	2.44	0.92	2.86	0.0003	0.0102	OVA1	OVA1 (OVULE ABORTION 1); ATP binding / aminoacyl-tRNA ligase/ methionine-tRNA ligase/ nucleotide binding	AT3G55400	AT3G55400	824706	2.86				AT1G23220
259020_at	5.07	3.56	2.86	0.0329	0.1475	AT3G07470	hypothetical protein	AT3G07470	AT3G07470	819935	2.86				AT3G25150
264897_at	2.86	1.35	2.86	0.0003	0.0102	AT1G23220	dynein light chain type 1-like protein	AT1G23220	AT1G23220	838931	2.86				AT4G01370
257817_at	2.37	0.86	2.85	0.0009	0.0186	AT3G25150	nuclear transport factor 2 and RNA recognition motif domain-containing protein	AT3G25150	AT3G25150	822106	2.85				AT4G31990
255624_at	3.4	1.89	2.85	0.0031	0.0375	ATMPK4	ATMPK4 (ARABIDOPSIS THALIANA MAP KINASE 4); MAP kinase/ kinase	AT4G01370	AT4G01370	828151	2.85				AT5G46580
253481_at	3.6	2.09	2.85	0.0038	0.0421	ASP5	ASP5 (ASPARTATE AMINOTRANSFERASE 5); L-aspartate:2-oxoglutarate aminotransferase	AT4G31990	AT4G31990	829330	2.85				AT4G32390
248854_at	2.91	1.4	2.85	0.0044	0.0465	AT5G46580	pentatricopeptide repeat-containing protein	AT5G46580	AT5G46580	834701	2.85				AT4G26370
253427_at	2.91	1.4	2.85	0.0065	0.0591	AT4G32390	nucleotide-sugar transporter family protein	AT4G32390	AT4G32390	829374	2.85				AT2G01540
254011_at	2.98	1.47	2.84	0.0117	0.0832	AT4G26370	antitermination NusB domain-containing protein	AT4G26370	AT4G26370	828743	2.84				AT1G44790
266342_at	2.59	1.08	2.84	0.0129	0.0877	AT2G01540	calcium-dependent lipid-binding domain-containing protein	AT2G01540	AT2G01540	814683	2.84				AT5G64860
261336_at	2.92	1.42	2.84	0.0009	0.0183	AT1G44790	ChaC-like family protein	AT1G44790	AT1G44790	841043	2.84				AT1G12610
247216_at	2.97	1.46	2.84	0.0075	0.0638	DPE1	DPE1 (DISPROPORTIONATING ENZYME); 4-alpha-glucanotransferase/ catalytic/ cation binding	AT5G64860	AT5G64860	836609	2.84				AT1G68220
255937_at	2.92	1.42	2.84	0.0388	0.1608	DDF1	DDF1 (DWARF AND DELAYED FLOWERING 1); DNA binding / sequence-specific DNA binding / transcription factor	AT1G12610	AT1G12610	837817	2.84				AT5G18500
260442_at	3.58	2.07	2.83	0.0014	0.0232	AT1G68220	hypothetical protein	AT1G68220	AT1G68220	843151	2.83				AT4G17170
249985_at	2.62	1.11	2.83	0.0024	0.0324	AT5G18500	probable receptor-like protein kinase	AT5G18500	AT5G18500	831968	2.83				AT1G57820
245407_at	3.61	2.11	2.83	0.0015	0.0244	RABB1C	RABB1C (ARABIDOPSIS RAB GTPASE HOMOLOG B1C); GTP binding / GTPase	AT4G17170	AT4G17170	827428	2.83				AT1G29690
245828_at	2.54	1.04	2.83	0.0002	0.008	VIM1	VIM1 (VARIANT IN METHYLATION 1); DNA binding / chromatin binding / double-stranded methylated DNA binding / histone binding / methyl-CpG binding / methyl-CpNpG binding / methyl-CpNpN binding / ubiquitin-protein ligase	AT1G57820	AT1G57820	842157	2.83				AT4G34480
259792_at	2.65	1.15	2.83	0.024	0.1242	CAD1	CAD1 (constitutively activated cell death 1)	AT1G29690	AT1G29690	839846	2.83				AT3G63120
253238_at	1.89	0.39	2.83	0.0003	0.0096	AT4G34480	glucan endo-1,3-beta-glucosidase 7	AT4G34480	AT4G34480	829599	2.83				AT3G13580
251150_at	2.21	0.72	2.82	0.0004	0.0113	CYCP1;1	CYCP1;1 (cyclin p1;1); cyclin-dependent protein kinase	AT3G63120	AT3G63120	825487	2.82				AT3G48100
256648_at	3.49	2	2.82	0.0051	0.0507	AT3G13580	60S ribosomal protein L7-4	AT3G13580	AT3G13580	820560	2.82				AT4G27130
252374_at	2.69	1.2	2.82	0.0114	0.0816	ARR5	ARR5 (ARABIDOPSIS RESPONSE REGULATOR 5); transcription regulator/ two-component response regulator	AT3G48100	AT3G48100	823965	2.82				AT3G44110
253900_at	5.17	3.67	2.82	0.0048	0.049	AT4G27130	protein translation factor SUI1-1	AT4G27130	AT4G27130	828821	2.82				AT4G16720
252670_at	4.84	3.35	2.81	0.0021	0.03	ATJ3	ATJ3; protein binding	AT3G44110	AT3G44110	823531	2.81				AT5G17520
245342_at	7.2	5.7	2.81	0.0015	0.0242	AT4G16720	60S ribosomal protein L15-1	AT4G16720	AT4G16720	827375	2.81				AT2G20860
246434_at	3.88	2.39	2.81	0.0153	0.0965	RCP1	RCP1 (ROOT CAP 1); maltose transmembrane transporter	AT5G17520	AT5G17520	831618	2.81				AT3G52380
265392_at	3.65	2.16	2.81	0.0002	0.0087	LIP1	LIP1 (LIPOIC ACID SYNTHASE 1); lipoic acid synthase	AT2G20860	AT2G20860	816619	2.81				AT3G52150
256678_at	4.46	2.96	2.81	0.0147	0.0942	CP33	CP33; RNA binding	AT3G52380	AT3G52380	824403	2.81				AT5G50460
252032_at	6.25	4.76	2.81	0.0004	0.0113	AT3G52150	RNA recognition motif-containing protein	AT3G52150	AT3G52150	824379	2.81				AT3G23830
248512_at	5.85	4.36	2.81	0.0326	0.1467	SIG2	SIG2 (RNA POLYMERASE SIGMA SUBUNIT 2); DNA binding / DNA-directed RNA polymerase/ sigma factor/ transcription factor	AT1G08540; AT5G50460	AT5G50460	828594; 835114	2.81				AT1G11180
256890_at	3.2	1.71	2.81	0.0003	0.0096	GRP4	GRP4 (GLYCINE-RICH RNA-BINDING PROTEIN 4); RNA binding / double-stranded DNA binding / single-stranded DNA binding	AT3G23830	AT3G23830	821966	2.81				ATCG00790
264883_s_at	3.19	1.7	2.81	0.0127	0.087	SC3	SC3 (SECRETORY CARRIER 3); transmembrane transporter	AT1G11180; AT1G61250	AT1G11180; AT1G61250	837659; 842418	2.81				AT5G53160
244983_at	4.52	3.04	2.81	0.0003	0.0094	rpl16	ribosomal protein L16		ATCG00790	844722	2.81				AT2G47420
248302_at	2.43	0.94	2.81	0.0012	0.0211	RCAR3	regulatory component of ABA receptor 3	AT5G53160	AT5G53160	835397	2.81				AT1G12845
245122_at	2.36	0.87	2.8	0.0005	0.013	AT2G47420	dimethyladenosine transferase	AT2G47420	AT2G47420	819355	2.8				AT5G18100
261203_at	3.8	2.32	2.8	0.0091	0.0719	AT1G12845	hypothetical protein	AT1G12845	AT1G12845	837841	2.8				AT2G43590
250016_at	2.07	0.58	2.8	0.0003	0.01	CSD3	CSD3 (copper/zinc superoxide dismutase 3); superoxide dismutase	AT5G18100	AT5G18100	831928	2.8				AT4G13890
260560_at	3.17	1.69	2.8	0.0025	0.0329	AT2G43590	chitinase family protein	AT2G43590	AT2G43590	818961	2.8				AT1G66080
254740_s_at	3.22	1.74	2.8	0.0206	0.1142	SHM4	SHM4 (serine hydroxymethyltransferase 4); catalytic/ glycine hydroxymethyltransferase/ pyridoxal phosphate binding	AT2G42450; AT4G13890; AT4G13930	AT4G13890; AT4G13930	827024; 827027	2.8				AT2G12400
256518_at	3.25	1.77	2.8	0.0111	0.0805	AT1G66080	hypothetical protein	AT1G66080	AT1G66080	842922	2.8				AT1G11930
263513_at	3.21	1.73	2.79	0.0004	0.0119	AT2G12400	hypothetical protein	AT2G12400	AT2G12400	815712	2.79				AT5G13430
264349_at	2.8	1.32	2.79	0.0014	0.0234	AT1G11930	putative pyridoxal phosphate-dependent enzyme, YBL036C type	AT1G11930	AT1G11930	837744	2.79				AT2G35490
250235_s_at	4.4	2.92	2.79	0.0204	0.1136	AT5G13430; AT5G13440	ubiquinol-cytochrome C reductase iron-sulfur subunit	AT5G13430; AT5G13440	AT5G13430; AT5G13440	831184; 831185	2.79				AT1G78620
266638_at	4.59	3.11	2.79	0.0047	0.0484	AT2G35490	putative plastid-lipid-associated protein 3	AT2G35490	AT2G35490	818114	2.79				AT3G05500
263129_at	2.46	0.98	2.79	0.0144	0.0931	AT1G78620	uncharacterized transmembrane protein	AT1G78620	AT1G78620	844198	2.79				AT4G24780
259105_at	5.23	3.75	2.79	0.0003	0.0091	AT3G05500	Rubber elongation factor protein	AT3G05500	AT3G05500	819715	2.79				AT3G08680
254119_at	3.02	1.54	2.79	0.0002	0.0089	AT4G24780	putative pectate lyase 18	AT4G24780	AT4G24780	828580	2.79				AT2G43710
258684_at	2.86	1.38	2.79	0.0016	0.0255	AT3G08680	leucine-rich repeat protein kinase family protein	AT3G08680	AT3G08680	820015	2.79				AT5G52040
260570_at	2.91	1.43	2.79	0.0065	0.0588	SSI2	SSI2; acyl-[acyl-carrier-protein] desaturase/ stearoyl-CoA 9-desaturase	AT2G43710	AT2G43710	818973	2.79				AT5G63570
248369_at	2.59	1.11	2.78	0.0133	0.0891	ATRSP41	ATRSP41; RNA binding / nucleic acid binding / nucleotide binding	AT5G52040	AT5G52040	835279	2.78				AT1G51510
247392_at	3.73	2.25	2.78	0.0343	0.1505	GSA1	GSA1 (GLUTAMATE-1-SEMIALDEHYDE-2,1-AMINOMUTASE); glutamate-1-semialdehyde 2,1-aminomutase	AT5G63570	AT5G63570	836476	2.78				AT4G31840
260487_at	3.36	1.88	2.78	0.0144	0.0928	Y14	Y14; RNA binding / protein binding	AT1G51510	AT1G51510	841576	2.78				AT5G02840
253480_at	4.68	3.2	2.78	0.0008	0.0174	ENODL15	early nodulin-like protein 15	AT4G31840	AT4G31840	829313	2.78				AT2G20450
250972_at	2.3	0.83	2.78	0.0014	0.023	LCL1	LCL1 (LHY/CCA1-like 1); DNA binding / transcription factor	AT5G02840	AT5G02840	831766	2.78				AT4G13010
263372_at	4.13	2.66	2.78	0.0006	0.0144	AT2G20450	60S ribosomal protein L14-1	AT2G20450	AT2G20450	816564	2.78				AT5G58490
254804_at	3.11	1.63	2.78	0.0132	0.0889	AT4G13010	putative quinone-oxidoreductase-like protein	AT4G13010	AT4G13010	826914	2.78				AT4G16390
247834_at	2.98	1.51	2.78	0.0002	0.008	AT5G58490	putative cinnamoyl-CoA reductase	AT5G58490	AT5G58490	835962	2.78				AT5G40950
245494_at	2.64	1.17	2.77	0.0009	0.018	AT4G16390	pentatricopeptide repeat-containing protein SVR7	AT4G16390	AT4G16390	827333	2.77				AT5G41950
249331_at	6.65	5.17	2.77	0.0002	0.0079	RPL27	RPL27 (RIBOSOMAL PROTEIN LARGE SUBUNIT 27); structural constituent of ribosome	AT5G40950	AT5G40950	834097	2.77				AT3G08760
249236_at	2.68	1.21	2.77	0.0072	0.0625	AT5G41950	tetratricopeptide repeat domain-containing protein	AT5G41950	AT5G41950	834200	2.77				AT2G38310
258683_at	2.95	1.48	2.77	0.0028	0.0351	ATSIK	ATSIK; ATP binding / kinase/ protein kinase/ protein tyrosine kinase	AT3G08760	AT3G08760	820023	2.77				AT1G22530
267034_at	2.32	0.85	2.77	0.0019	0.028	PYL4	abscisic acid receptor PYL4	AT2G38310	AT2G38310	818411	2.77				AT5G55530
261926_at	3.17	1.7	2.76	0.0168	0.1018	PATL2	PATL2 (PATELLIN 2); transporter	AT1G22530	AT1G22530	838859	2.76				AT3G27380
248058_at	3.1	1.63	2.76	0.0004	0.011	AT5G55530	C2 domain-containing protein	AT5G55530	AT5G55530	835647	2.76				AT5G20830
257713_at	3.59	2.12	2.76	0.0131	0.0884	SDH2-1	SDH2-1; electron carrier/ succinate dehydrogenase	AT3G27380	AT3G27380	822359	2.76				AT3G19710
245998_at	2.67	1.2	2.76	0.0024	0.0322	SUS1	SUS1 (SUCROSE SYNTHASE 1); UDP-glycosyltransferase/ sucrose synthase	AT5G20830	AT5G20830	832206	2.76				AT1G60800
257021_at	3.61	2.14	2.76	0.0007	0.0155	BCAT4	BCAT4 (BRANCHED-CHAIN AMINOTRANSFERASE4); catalytic/ methionine-oxo-acid transaminase	AT3G19710	AT3G19710	821508	2.76				AT5G27120
264930_at	2.6	1.13	2.76	0.0046	0.0474	NIK3	NIK3 (NSP-INTERACTING KINASE 3); kinase	AT1G60800	AT1G60800	842374	2.76				AT2G26330
246809_s_at	2.96	1.49	2.76	0.0029	0.0363	AT5G27120; AT5G27140	putative SAR DNA-binding protein; NOP56-like pre RNA processing ribonucleoprotein	AT5G27120; AT5G27140	AT5G27120; AT5G27140	832770; 832772	2.76				AT1G79920
267376_at	4.6	3.13	2.76	0.0067	0.0598	ER	ER (ERECTA); transmembrane receptor protein kinase	AT2G26330	AT2G26330	817173	2.76				AT3G02220
262054_s_at	2.99	1.52	2.76	0.0002	0.0085	HSP91	HSP91; ATP binding	AT1G79920; AT1G79930	AT1G79920; AT1G79930	844332; 844333	2.76				AT2G15290
259121_at	2.73	1.26	2.76	0.0066	0.0595	AT3G02220	hypothetical protein	AT3G02220	AT3G02220	821238	2.76				AT4G34160
263298_at	3.82	2.36	2.76	0.003	0.0368	TIC21	TIC21 (TRANSLOCON AT INNER MEMBRANE OF CHLOROPLASTS 21); copper uptake transmembrane transporter/ iron ion transmembrane transporter/ protein homodimerization	AT2G15290	AT2G15290	816018	2.76				AT1G48300
253270_at	2.5	1.03	2.76	0.0005	0.0123	CYCD3;1	CYCD3;1 (CYCLIN D3;1); cyclin-dependent protein kinase regulator/ protein binding	AT4G34160	AT4G34160	829564	2.76				AT5G14460
262238_at	2.88	1.42	2.75	0.0486	0.1813	AT1G48300	hypothetical protein	AT1G48300	AT1G48300	841250	2.75				AT1G17745
250181_at	2.67	1.21	2.75	0.0492	0.1826	AT5G14460	pseudouridine synthase family protein	AT5G14460	AT5G14460	831297	2.75				AT3G04610
259403_at	3.26	1.8	2.75	0.0088	0.0702	PGDH	PGDH (3-PHOSPHOGLYCERATE DEHYDROGENASE); phosphoglycerate dehydrogenase	AT1G17745	AT1G17745	838352	2.75				AT3G03380
258790_at	2.21	0.75	2.75	0.0035	0.0407	FLK	FLK (flowering locus KH domain); RNA binding / nucleic acid binding	AT3G04610	AT3G04610	819619	2.75				AT5G16400
259047_at	3.14	1.68	2.75	0.0002	0.0079	DegP7	DegP7 (DegP protease 7); catalytic/ protein binding / serine-type endopeptidase/ serine-type peptidase	AT3G03380	AT3G03380	821268	2.75				AT5G54290
250133_at	2.99	1.53	2.75	0.0008	0.0166	TRXF2	ATF2; enzyme activator	AT5G16400	AT5G16400	831501	2.75				AT1G71730
248181_at	3.6	2.14	2.75	0.0034	0.0396	CcdA	cytochrome c-type biogenesis ccda-like chloroplastic protein	AT5G54290	AT5G54290	835517	2.75				AT1G09150
261508_at	2.94	1.48	2.74	0.0172	0.1029	AT1G71730	Gcn5-interacting protein EML	AT1G71730	AT1G71730	843503	2.74				AT5G13390
264254_at	2.32	0.86	2.74	0.0041	0.0444	AT1G09150	pseudouridine synthase and archaeosine transglycosylase domain-containing protein	AT1G09150	AT1G09150	837434	2.74				AT2G41010
250295_at	3.01	1.55	2.74	0.0024	0.0322	NEF1	NEF1 (NO EXINE FORMATION 1)	AT5G13390	AT5G13390	831180	2.74				AT5G23900
267069_at	4.46	3	2.74	0.0014	0.0239	ATCAMBP25	ATCAMBP25 (ARABIDOPSIS THALIANA CALMODULIN (CAM)-BINDING PROTEIN OF 25 KDA); calmodulin binding	AT2G41010	AT2G41010	818701	2.74				AT1G12920
249815_at	6.27	4.81	2.74	0.0035	0.0406	AT5G23900	60S ribosomal protein L13-3	AT5G23900	AT5G23900	832455	2.74				AT1G19210
261204_s_at	2.4	0.95	2.74	0.0006	0.0138	ERF1-2	ERF1-2 (EUKARYOTIC RELEASE FACTOR 1-2); translation release factor	AT1G12920; AT3G26618	AT1G12920; AT3G26618	822273; 837850	2.74				AT4G34190
256009_at	2.45	0.99	2.74	0.011	0.0803	AT1G19210	ethylene-responsive transcription factor ERF017	AT1G19210	AT1G19210	838504	2.74				AT4G39280
253272_at	6.82	5.36	2.74	0.003	0.037	2001-09-01	SEP1 (STRESS ENHANCED PROTEIN 1); chlorophyll binding	AT4G34190	AT4G34190	829567	2.74				AT5G42190
252941_at	3.17	1.72	2.74	0.0073	0.0626	AT4G39280	probable phenylalanine--tRNA ligase alpha subunit	AT4G39280	AT4G39280	830084	2.74				AT2G31390
249228_at	6.04	4.58	2.74	0.0007	0.0163	ASK2	ASK2 (ARABIDOPSIS SKP1-LIKE 2); protein binding / ubiquitin-protein ligase	AT5G42190	AT5G42190	834224	2.74				AT3G20800
263250_at	4.1	2.65	2.74	0.008	0.0662	AT2G31390	probable fructokinase-1	AT2G31390	AT2G31390	817697	2.74				AT5G57930
257984_at	2.49	1.04	2.74	0.0033	0.0392	AT3G20800	cell differentiation, Rcd1-like protein	AT3G20800	AT3G20800	821628	2.74				AT5G59440
247889_at	2.95	1.5	2.74	0.001	0.0189	APO2	APO2 (ACCUMULATION OF PHOTOSYSTEM ONE 2)	AT5G57930	AT5G57930	835904	2.74				AT5G04160
247735_at	2.64	1.19	2.74	0.0005	0.0134	ZEU1	ZEU1 (ZEUS1); ATP binding / thymidylate kinase	AT5G59440	AT5G59440	836063	2.74				AT5G58240
245698_at	2.3	0.85	2.73	0.0039	0.0429	AT5G04160	nucleotide-sugar transporter family protein	AT5G04160	AT5G04160	830294	2.73				AT1G15930
247860_at	2.73	1.28	2.73	0.01	0.0761	FHIT	protein FRAGILE HISTIDINE TRIAD	AT5G58240	AT5G58240	835936	2.73				AT2G17450
261789_at	7.32	5.87	2.73	0.0003	0.0096	AT1G15930	40S ribosomal protein S12-1	AT1G15930	AT1G15930	838163	2.73				AT5G27520
264854_at	2.91	1.46	2.73	0.0019	0.0281	RHA3A	RHA3A; protein binding / zinc ion binding	AT2G17450	AT2G17450	816251	2.73				AT5G62790
246779_at	3.14	1.69	2.73	0.0028	0.0356	PNC2	PNC2 (PEROXISOMAL ADENINE NUCLEOTIDE CARRIER 2); ADP transmembrane transporter/ ATP transmembrane transporter/ binding	AT5G27520	AT5G27520	832812	2.73				AT4G32030
247401_at	4.03	2.58	2.73	0.0003	0.0095	DXR	DXR (1-DEOXY-D-XYLULOSE 5-PHOSPHATE REDUCTOISOMERASE); 1-deoxy-D-xylulose-5-phosphate reductoisomerase	AT5G62790	AT5G62790	836400	2.73				AT2G05380
253464_at	3.35	1.9	2.73	0.0062	0.0569	AT4G32030	hypothetical protein	AT4G32030	AT4G32030	829334	2.73				AT5G15640
263046_at	4.3	2.85	2.73	0.011	0.0801	GRP3S	GRP3S (GLYCINE-RICH PROTEIN 3 SHORT ISOFORM)	AT2G05380	AT2G05380	815086	2.73				AT5G25475
246528_at	2.16	0.71	2.73	0.0006	0.0148	AT5G15640	mitochondrial substrate carrier family protein	AT5G15640	AT5G15640	831418	2.73				AT1G47260
246906_at	2.12	0.68	2.73	0.0003	0.0094	AT5G25475	B3 domain-containing protein	AT5G25475	AT5G25475	832622	2.73				AT3G07310
260508_at	3.34	1.89	2.72	0.005	0.0501	GAMMA CA2	GAMMA CA2 (GAMMA CARBONIC ANHYDRASE 2); carbonate dehydratase	AT1G47260	AT1G47260	841129	2.72				AT1G14890
259017_at	2.12	0.68	2.72	0.0006	0.0145	AT3G07310	hypothetical protein	AT3G07310	AT3G07310	819919	2.72				AT5G47210
262844_at	2.43	0.99	2.72	0.0042	0.0448	AT1G14890	plant invertase/pectin methylesterase inhibitor domain-containing protein	AT1G14890	AT1G14890	838054	2.72				AT1G13320
248797_at	5.24	3.79	2.72	0.0359	0.1546	AT5G47210	Hyaluronan / mRNA binding family protein	AT5G47210	AT5G47210	834767	2.72				AT4G10810
259407_at	3.06	1.62	2.72	0.0064	0.0584	PP2AA3	PP2AA3 (PROTEIN PHOSPHATASE 2A SUBUNIT A3); binding / protein phosphatase type 2A regulator	AT1G13320	AT1G13320	837892	2.72				AT1G66940
254950_at	2.74	1.3	2.72	0.0012	0.021	AT4G10810	hypothetical protein	AT4G10810	AT4G10810	826677	2.72				AT2G23940
255856_at	2.68	1.24	2.72	0.0006	0.0141	AT1G66940	protein kinase-related protein	AT1G66940	AT1G66940	843012	2.72				AT1G31970
266576_at	2.05	0.61	2.71	0.0117	0.0833	AT2G23940	hypothetical protein	AT2G23940	AT2G23940	816926	2.71				AT5G36710
255749_at	3.08	1.64	2.71	0.0337	0.1492	STRS1	STRS1 (STRESS RESPONSE SUPPRESSOR 1); ATP binding / ATP-dependent helicase/ helicase/ nucleic acid binding	AT1G31970	AT1G31970	840087	2.71				AT2G44640
249659_s_at	2.74	1.3	2.71	0.0281	0.1353	AT5G36710; AT5G36800	hypothetical protein	AT5G36710; AT5G36800	AT5G36710; AT5G36800	833636; 833647	2.71				AT1G78150
266889_at	4.17	2.73	2.71	0.0003	0.0096	AT2G44640	hypothetical protein	AT2G44640	AT2G44640	819072	2.71				AT1G71010
260055_at	3.26	1.82	2.71	0.0021	0.0304	AT1G78150	hypothetical protein	AT1G78150	AT1G78150	844151	2.71				AT5G49460
262308_at	2.65	1.21	2.71	0.0009	0.0183	FAB1C	1-phosphatidylinositol-4-phosphate 5-kinase	AT1G71010	AT1G71010	843440	2.71				AT3G20770
248608_at	2.73	1.29	2.71	0.0199	0.1121	ACLB-2	ACLB-2 (ATP CITRATE LYASE SUBUNIT B 2); ATP citrate synthase	AT5G49460	AT5G49460	835006	2.71				AT3G13560
257981_at	3.62	2.18	2.71	0.0007	0.0159	EIN3	EIN3 (ETHYLENE-INSENSITIVE3); transcription factor	AT3G20770	AT3G20770	821625	2.71				AT1G78890
256962_at	3.28	1.85	2.71	0.0036	0.0407	AT3G13560	glucan endo-1,3-beta-glucosidase 4	AT3G13560	AT3G13560	820558	2.71				AT1G74690
264306_at	2.29	0.86	2.71	0.003	0.0372	AT1G78890	hypothetical protein	AT1G78890	AT1G78890	844226	2.71				AT3G47620
262210_at	2.22	0.78	2.71	0.0006	0.0141	IQD31	IQD31 (IQ-domain 31); calmodulin binding	AT1G74690	AT1G74690	843808	2.71				AT5G53420
252425_at	2.51	1.07	2.71	0.0101	0.0769	AtTCP14	AtTCP14 (TEOSINTE BRANCHED1, CYCLOIDEA and PCF (TCP) 14); transcription factor	AT3G47620	AT3G47620	823916	2.71				AT5G19590
248271_at	1.97	0.53	2.71	0.0032	0.0382	AT5G53420	CCT motif family protein	AT5G53420	AT5G53420	835423	2.71				AT1G03130
245957_at	2.65	1.21	2.7	0.0005	0.0127	AT5G19590	hypothetical protein	AT5G19590	AT5G19590	832079	2.7				AT4G13340
263114_at	6.53	5.1	2.7	0.0018	0.0276	PSAD-2	PSAD-2 (photosystem I subunit D-2)	AT1G03130	AT1G03130	838400	2.7				AT3G25400
254770_at	2.88	1.45	2.7	0.0094	0.0736	AT4G13340	leucine-rich repeat extensin-like protein 3	AT4G13340	AT4G13340	826964	2.7				AT3G62010
257956_at	2.44	1.01	2.7	0.0143	0.0928	AT3G25400	hypothetical protein	AT3G25400	AT3G25400	822124	2.7				AT2G30050
251296_at	2.62	1.19	2.7	0.0071	0.0619	AT3G62010	hypothetical protein	AT3G62010	AT3G62010	825374	2.7				AT3G56360
267277_at	2.26	0.83	2.7	0.0005	0.0131	AT2G30050	transport protein SEC13A	AT2G30050	AT2G30050	817556	2.7				AT1G50640
251704_at	3.81	2.37	2.7	0.0013	0.0224	AT3G56360	hypothetical protein	AT3G56360	AT3G56360	824803	2.7				AT1G16350
261874_at	2.46	1.02	2.7	0.0007	0.0159	ERF3	ERF3 (ETHYLENE RESPONSIVE ELEMENT BINDING FACTOR 3); DNA binding / protein binding / transcription factor/ transcription repressor	AT1G50640	AT1G50640	841486	2.7				AT5G24430
262754_at	2.89	1.46	2.7	0.0006	0.0138	AT1G16350	inosine-5'-monophosphate dehydrogenase 2	AT1G16350	AT1G16350	838204	2.7				AT4G12730
249730_at	2.87	1.44	2.7	0.0009	0.0181	AT5G24430	CDPK-related kinase 4 (AtCRK4)	AT5G24430	AT5G24430	832514	2.7				AT4G26400
254785_at	3.05	1.62	2.7	0.0026	0.0336	FLA2	FLA2 (FASCICLIN-LIKE ARABINOGALACTAN 2)	AT4G12730	AT4G12730	826885	2.7				AT3G20820
253958_at	5.29	3.86	2.7	0.0002	0.0078	AT4G26400	RING/U-box domain-containing protein	AT4G26400	AT4G26400	828746	2.7				AT1G70090
257974_at	4.55	3.12	2.69	0.0036	0.0408	AT3G20820	leucine-rich repeat-containing protein	AT3G20820	AT3G20820	821630	2.69				AT1G75240
264704_at	3.61	2.19	2.69	0.0035	0.0402	LGT8	LGT8 (GLUCOSYL TRANSFERASE FAMILY 8); polygalacturonate 4-alpha-galacturonosyltransferase/ transferase, transferring glycosyl groups / transferase, transferring hexosyl groups	AT1G70090	AT1G70090	843345	2.69				AT4G39040
256452_at	2.6	1.17	2.69	0.0099	0.076	AtHB33	AtHB33 (ARABIDOPSIS THALIANA HOMEOBOX PROTEIN 33); DNA binding / transcription factor	AT1G75240	AT1G75240	843861	2.69				AT4G00490
252922_at	5.23	3.81	2.69	0.005	0.05	AT4G39040	putative RNA-binding protein containing KH domain	AT4G39040	AT4G39040	830059	2.69				AT4G15920
255676_at	2.94	1.51	2.69	0.0003	0.0095	BAM2	BAM2 (BETA-AMYLASE 2); beta-amylase	AT4G00490	AT4G00490	827959	2.69				AT2G27690
245524_at	1.98	0.55	2.68	0.0277	0.1339	AT4G15920	bidirectional sugar transporter SWEET17	AT4G15920	AT4G15920	827274	2.68				AT4G22330
266246_at	3.27	1.84	2.68	0.0116	0.0827	CYP94C1	CYP94C1; fatty acid (omega-1)-hydroxylase/ oxygen binding	AT2G27690	AT2G27690	817315	2.68				AT2G45790
254306_at	2.85	1.42	2.68	0.001	0.0192	ATCES1	ATCES1; catalytic/ hydrolase, acting on carbon-nitrogen (but not peptide) bonds, in linear amides	AT4G22330	AT4G22330	828328	2.68				AT3G60030
266928_at	5.17	3.75	2.68	0.0004	0.012	PMM	PMM (PHOSPHOMANNOMUTASE); phosphomannomutase	AT2G45790	AT2G45790	819187	2.68				AT5G21170
251450_at	2.51	1.09	2.68	0.0031	0.0376	SPL12	SPL12 (squamosa promoter-binding protein-like 12); transcription factor	AT3G60030	AT3G60030	825173	2.68				AT3G56110
246028_at	2.37	0.95	2.68	0.0033	0.039	AKINBETA1	SNF1-related protein kinase regulatory subunit beta-1	AT5G21170	AT5G21170	832243	2.68				AT4G01800
251732_at	2.07	0.65	2.67	0.0015	0.0247	PRA1.B1	PRA1.B1 (PRENYLATED RAB ACCEPTOR 1.B1)	AT3G56110	AT3G56110	824777	2.67				AT5G47780
255540_at	3.28	1.86	2.67	0.0248	0.1263	AGY1	protein translocase subunit secA	AT4G01800	AT4G01800	827922	2.67				AT1G11680
248721_at	2.37	0.95	2.67	0.0003	0.0096	GAUT4	GAUT4 (Galacturonosyltransferase 4); polygalacturonate 4-alpha-galacturonosyltransferase/ transferase, transferring glycosyl groups	AT5G47780	AT5G47780	834829	2.67				AT1G72020
262820_at	4.17	2.75	2.67	0.0123	0.0855	CYP51G1	CYP51G1 (CYTOCHROME P450 51G1); oxygen binding / sterol 14-demethylase	AT1G11680	AT1G11680	837712	2.67				AT2G32700
256342_at	6.09	4.67	2.67	0.0003	0.0092	AT1G72020	hypothetical protein	AT1G72020	AT1G72020	843533	2.67				AT4G32460
267558_at	2.65	1.24	2.67	0.0054	0.0525	LUH	WD-40 repeat family protein	AT2G32700	AT2G32700	817830	2.67				AT1G59990
253437_at	2.06	0.64	2.67	0.0003	0.0096	AT4G32460	hypothetical protein	AT4G32460	AT4G32460	829381	2.67				AT1G06010
263679_at	2.83	1.41	2.67	0.0018	0.0276	AT1G59990	DEAD-box ATP-dependent RNA helicase 22	AT1G59990	AT1G59990	842293	2.67				AT2G26510
260946_at	2.7	1.28	2.67	0.0173	0.1032	AT1G06010	hypothetical protein	AT1G06010	AT1G06010	837110	2.67				AT4G24840
245046_at	2.98	1.57	2.67	0.0239	0.124	PDE135	PDE135 (pigment defective embryo 135); transmembrane transporter	AT2G26510	AT2G26510	817192	2.67				AT5G38650
254087_at	1.83	0.41	2.66	0.0013	0.022	AT4G24840	hypothetical protein	AT4G24840	AT4G24840	828587	2.66				AT2G20610
249525_at	3.35	1.93	2.66	0.0127	0.0869	APE1	APE1 (ACCLIMATION OF PHOTOSYNTHESIS TO ENVIRONMENT)	AT5G38650; AT5G38660	AT5G38650; AT5G38660	833855; 833856	2.66				AT1G52930
263714_at	2.48	1.07	2.66	0.003	0.0372	SUR1	SUR1 (SUPERROOT 1); S-alkylthiohydroximate lyase/ carbon-sulfur lyase/ transaminase	AT2G20610	AT2G20610	816585	2.66				AT2G37660
260157_at	2.66	1.25	2.66	0.0007	0.0163	AT1G52930	ribosomal RNA processing Brix domain protein	AT1G52930	AT1G52930	841726	2.66				AT5G58200
267172_at	6.47	5.06	2.66	0.0013	0.0223	AT2G37660	NAD(P)-binding Rossmann-fold-containing protein	AT2G37660	AT2G37660	818343	2.66				AT3G17465
247854_at	2.2	0.79	2.66	0.0003	0.0095	AT5G58200	Calcineurin-like metallo-phosphoesterase superfamily protein	AT5G58200	AT5G58200	835932	2.66				AT5G45360
258404_at	2.3	0.9	2.66	0.0015	0.0247	RPL3P	RPL3P (RIBOSOMAL PROTEIN L3 PLASTID); structural constituent of ribosome	AT3G17465	AT3G17465	821011	2.66				AT1G50740
248966_at	2.59	1.18	2.65	0.0007	0.016	AT5G45360	F-box protein SKIP31	AT5G45360	AT5G45360	834572	2.65				AT1G35460
246631_at	7.01	5.6	2.65	0.0032	0.0382	AT1G50740	transmembrane protein 14C	AT1G50740	AT1G50740	841496	2.65				AT3G26710
260079_s_at	2.73	1.32	2.65	0.0041	0.0443	SRS8	SRS8 (SHI-RELATED SEQUENCE 8)	AT1G35460; AT5G33210	AT1G35460; AT5G33210	833279; 840438	2.65				AT1G23190
257831_at	3.39	1.98	2.65	0.0005	0.0123	CCB1	CCB1 (COFACTOR ASSEMBLY OF COMPLEX C)	AT3G26710	AT3G26710	822283	2.65				AT3G12670
264903_at	3.06	1.65	2.65	0.0005	0.0132	AT1G23190	phosphoglucomutase 3	AT1G23190	AT1G23190	838927	2.65				AT4G27600
257702_at	2.37	0.96	2.65	0.0227	0.1207	emb2742	emb2742 (embryo defective 2742); CTP synthase/ catalytic	AT3G12670	AT3G12670	820447	2.65				AT1G19920
253858_at	2.71	1.3	2.65	0.0101	0.0769	NARA5	pfkB-like carbohydrate kinase family protein	AT4G27600	AT4G27600	828871	2.65				AT1G17370
255785_at	2.85	1.44	2.65	0.0036	0.0407	APS2	APS2; sulfate adenylyltransferase (ATP)	AT1G19920	AT1G19920	838580	2.65				AT1G55450
261040_at	2.93	1.53	2.65	0.0032	0.0379	UBP1B	UBP1B (oligouridylate binding protein 1B); mRNA 3'-UTR binding	AT1G17370	AT1G17370	838309	2.65				AT2G34560
265075_at	5.31	3.91	2.65	0.0091	0.0723	AT1G55450	S-adenosyl-L-methionine-dependent methyltransferases superfamily protein	AT1G55450	AT1G55450	841992	2.65				AT2G33580
266905_at	3.2	1.8	2.65	0.021	0.1156	AT2G34560	nucleoside triphosphatase CCP1	AT2G34560	AT2G34560	818020	2.65				AT2G04530
255844_at	4.01	2.61	2.65	0.0063	0.0574	AT2G33580	LysM-containing receptor-like kinase	AT2G33580	AT2G33580	817923	2.65				AT2G21620
263864_at	3.12	1.72	2.65	0.0129	0.0877	CPZ	CPZ; 3'-tRNA processing endoribonuclease	AT2G04530	AT2G04530	814995	2.65				AT4G34670
263517_at	5.32	3.92	2.64	0.0028	0.035	RD2	RD2	AT2G21620	AT2G21620	816700	2.64				AT1G06000
253248_at	7.4	6	2.64	0.0047	0.0484	AT4G34670	40S ribosomal protein S3a-2	AT4G34670	AT4G34670	829619	2.64				AT3G59380
260955_at	2.42	1.02	2.64	0.005	0.0504	AT1G06000	flavonol-7-O-rhamnosyltransferase	AT1G06000	AT1G06000	837109	2.64				AT1G08520
251464_at	2.87	1.47	2.64	0.0003	0.0095	FTA	FTA (FARNESYLTRANSFERASE A); farnesyltranstransferase/ protein heterodimerization/ protein prenyltransferase	AT3G59380	AT3G59380	825107	2.64				AT4G20870
261695_at	3.58	2.18	2.64	0.0125	0.0862	CHLD	CHLD; ATP binding / magnesium chelatase/ nucleoside-triphosphatase/ nucleotide binding	AT1G08520	AT1G08520	837374	2.64				AT1G48790
254448_at	2.67	1.27	2.63	0.0019	0.0282	FAH2	FAH2 (FATTY ACID HYDROXYLASE 2); catalytic/ fatty acid alpha-hydroxylase	AT4G20870	AT4G20870	827835	2.63				AT1G58290
256142_at	2.13	0.74	2.63	0.001	0.0199	AMSH1	AMSH-like ubiquitin thioesterase 1	AT1G48790	AT1G48790	841301	2.63				AT1G76050
256020_at	3	1.6	2.63	0.0041	0.0443	HEMA1	HEMA1; glutamyl-tRNA reductase	AT1G58290	AT1G58290	842198	2.63				AT4G25500
262672_at	2.22	0.82	2.63	0.0004	0.0118	AT1G76050	RNA pseudourine synthase 2	AT1G76050	AT1G76050	843937	2.63				AT1G76100
254073_at	2.63	1.23	2.63	0.0003	0.0102	RSP35	ATRSP35; RNA binding / nucleic acid binding / nucleotide binding	AT4G25500	AT4G25500	828654	2.63				AT2G20190
261769_at	5.97	4.58	2.63	0.0152	0.0963	PETE1	PETE1 (PLASTOCYANIN 1); copper ion binding / electron carrier	AT1G76100	AT1G76100	843942	2.63				AT2G27290
265576_at	2.73	1.34	2.62	0.0005	0.0129	CLASP	CLASP (CLIP-ASSOCIATED PROTEIN); binding	AT2G20190	AT2G20190	816539	2.62				AT3G25040
265628_at	3.26	1.87	2.62	0.0046	0.0474	AT2G27290	hypothetical protein	AT2G27290	AT2G27290	817272	2.62				AT2G38800
257104_at	2.96	1.57	2.62	0.0004	0.011	ERD2B	ER retention receptor ERD2b	AT3G25040	AT3G25040	822095	2.62				AT5G15230
263296_at	2.64	1.25	2.62	0.0462	0.1763	AT2G38800	calmodulin-binding protein-like protein	AT2G38800	AT2G38800	818462	2.62				AT3G51140
250109_at	7.38	5.99	2.62	0.0003	0.0098	GASA4	GASA4 (GAST1 PROTEIN HOMOLOG 4)	AT5G15230	AT5G15230	831375	2.62				AT4G16410
252122_at	3.27	1.88	2.62	0.0007	0.0161	AT3G51140	hypothetical protein	AT3G51140	AT3G51140	824278	2.62				AT2G41090
245388_at	5.62	4.23	2.62	0.0189	0.1089	AT4G16410	hypothetical protein	AT4G16410	AT4G16410	827335	2.62				AT5G52520
267076_at	7.91	6.52	2.62	0.0229	0.1214	AT2G41090	calmodulin-like protein 10	AT2G41090	AT2G41090	818708	2.62				AT2G17480
248339_at	3.65	2.26	2.62	0.023	0.1217	OVA6	OVA6 (OVULE ABORTION 6); ATP binding / aminoacyl-tRNA ligase/ nucleotide binding / proline-tRNA ligase	AT5G52520	AT5G52520	835328	2.62				AT3G18035
264852_at	2.87	1.48	2.61	0.0007	0.0151	MLO8	MLO8 (MILDEW RESISTANCE LOCUS O 8); calmodulin binding	AT2G17480	AT2G17480	816254	2.61				AT1G67750
258141_at	3.01	1.62	2.61	0.0023	0.0319	HON4	HON4; DNA binding	AT3G18035	AT3G18035	821328	2.61				ATCG00430
245196_at	1.93	0.55	2.61	0.0011	0.0206	AT1G67750	putative pectate lyase 5	AT1G67750	AT1G67750	843100	2.61				AT2G36930
245011_at	3.86	2.48	2.61	0.0015	0.0242	ndhK	NADH dehydrogenase 27 kDa subunit		ATCG00430	844761	2.61				AT2G37270
263844_at	4.94	3.56	2.6	0.0012	0.0214	AT2G36930	C2H2-type zinc finger-containing protein	AT2G36930	AT2G36930	818267	2.6				AT5G20650
265963_s_at	8.78	7.4	2.6	0.0003	0.0099	ATRPS5B	ATRPS5B (RIBOSOMAL PROTEIN 5B); structural constituent of ribosome	AT2G37270; AT3G11940	AT2G37270; AT3G11940	818304; 820367	2.6				AT4G21750
245999_at	4	2.62	2.6	0.0163	0.0998	COPT5	COPT5; copper ion transmembrane transporter/ high affinity copper ion transmembrane transporter	AT5G20650	AT5G20650	832188	2.6				AT3G17040
254370_at	2.84	1.46	2.6	0.0069	0.0609	ATML1	ATML1 (MERISTEM LAYER 1); DNA binding / sequence-specific DNA binding / transcription factor	AT4G21750	AT4G21750	828263	2.6				AT1G53070
257932_at	1.96	0.58	2.6	0.0002	0.0086	HCF107	HCF107 (HIGH CHLOROPHYLL FLUORESCENT 107); binding	AT3G17040	AT3G17040	820961	2.6				AT1G14610
261368_at	1.93	0.55	2.6	0.0159	0.0986	AT1G53070	legume lectin-like protein	AT1G53070	AT1G53070	841741	2.6				AT1G50920
260780_at	2.85	1.47	2.6	0.0044	0.0463	TWN2	TWN2 (TWIN 2); ATP binding / aminoacyl-tRNA ligase/ nucleotide binding / valine-tRNA ligase	AT1G14610	AT1G14610	838023	2.6				AT2G35370
256207_at	2.98	1.6	2.6	0.0036	0.0407	AT1G50920	nucleolar GTP-binding protein 1	AT1G50920	AT1G50920	841514	2.6				AT5G13090
266636_at	6.54	5.17	2.6	0.0007	0.0158	GDCH	GDCH; glycine dehydrogenase (decarboxylating)	AT2G35370	AT2G35370	818104	2.6				AT3G14930
245984_at	2.47	1.09	2.6	0.0015	0.0242	AT5G13090	hypothetical protein	AT5G13090	AT5G13090	831148	2.6				AT4G10300
257219_at	2.73	1.35	2.6	0.0416	0.1668	HEME1	HEME1; uroporphyrinogen decarboxylase	AT3G14930	AT3G14930	820722	2.6				AT3G26900
255809_at	5.26	3.88	2.6	0.0155	0.0973	AT4G10300	cupin domain-containing protein	AT4G10300	AT4G10300	826622	2.6				AT1G10670
258281_at	2.95	1.58	2.59	0.0137	0.0906	SKL1	shikimate kinase like 1	AT3G26900	AT3G26900	822306	2.59				AT3G49310
261833_at	5.15	3.77	2.59	0.0083	0.0681	ACLA-1	ACLA-1; ATP citrate synthase	AT1G10670	AT1G10670	837610	2.59				AT4G21450
252308_at	2.13	0.75	2.59	0.0021	0.0297	AT3G49310	major facilitator protein	AT3G49310	AT3G49310	824093	2.59				AT5G58140
254425_at	3.84	2.47	2.59	0.0017	0.0263	AT4G21450	PapD-like superfamily protein	AT4G21450	AT4G21450	826300	2.59				AT3G52850
247853_at	2.98	1.61	2.59	0.001	0.0194	PHOT2	PHOT2 (PHOTOTROPIN 2); FMN binding / blue light photoreceptor/ kinase/ protein serine/threonine kinase	AT5G58140	AT5G58140	835926	2.59				AT3G01280
252027_at	2.14	0.76	2.59	0.0008	0.0166	VSR1	VSR1 (VACUOLAR SORTING RECEPTOR HOMOLOG 1); amino-terminal vacuolar sorting propeptide binding	AT3G52850	AT3G52850	824451	2.59				AT1G34130
259270_at	5.46	4.08	2.59	0.0422	0.1682	VDAC1	VDAC1 (VOLTAGE DEPENDENT ANION CHANNEL 1); voltage-gated anion channel	AT3G01280	AT3G01280	820914	2.59				AT2G47470
256029_at	2.52	1.14	2.59	0.0036	0.0407	STT3B	STT3B (staurosporin and temperature sensitive 3-like b); oligosaccharyl transferase	AT1G34130	AT1G34130	840312	2.59				AT1G58360
245175_at	4.93	3.56	2.59	0.0112	0.0808	UNE5	UNE5 (UNFERTILIZED EMBRYO SAC 5); protein disulfide isomerase	AT2G47470	AT2G47470	819360	2.59				AT5G53490
256022_at	2.78	1.4	2.59	0.0045	0.047	AAP1	AAP1 (AMINO ACID PERMEASE 1); amino acid transmembrane transporter/ neutral amino acid transmembrane transporter	AT1G58360	AT1G58360	842205	2.59				AT2G38290
248224_at	4.06	2.68	2.59	0.0036	0.041	AT5G53490	thylakoid lumenal protein-17.4	AT5G53490	AT5G53490	835431	2.59				AT3G27430
267142_at	2.75	1.38	2.59	0.0005	0.0131	ATAMT2	ATAMT2 (AMMONIUM TRANSPORTER 2); ammonium transmembrane transporter/ high affinity secondary active ammonium transmembrane transporter	AT2G38290	AT2G38290	818409	2.59				AT2G43360
257711_at	3.17	1.8	2.59	0.0282	0.1355	PBB1	PBB1; endopeptidase/ peptidase/ threonine-type endopeptidase	AT3G27430	AT3G27430	822364	2.59				AT3G50830
260548_at	2.61	1.24	2.59	0.0062	0.0571	BIO2	BIO2 (BIOTIN AUXOTROPH 2); biotin synthase	AT2G43360	AT2G43360	818937	2.59				AT2G01060
252135_at	3.72	2.35	2.59	0.0024	0.0321	COR413-PM2	COR413-PM2 (COLD-REGULATED 413-PLASMA MEMBRANE 2)	AT3G50830	AT3G50830	824247	2.59				AT1G64650
262203_at	2.58	1.21	2.59	0.0003	0.0091	AT2G01060	myb-like HTH transcriptional regulator family protein	AT2G01060	AT2G01060	814630	2.59				AT3G12280
261944_at	3.21	1.85	2.58	0.0202	0.1131	AT1G64650	general substrate transporter-like protein	AT1G64650	AT1G64650	842773	2.58				AT4G36390
256268_at	2.12	0.76	2.58	0.0002	0.0087	RBR1	RBR1 (RETINOBLASTOMA-RELATED 1); transcription factor binding	AT3G12280	AT3G12280	820408	2.58				AT4G19110
246237_at	3.43	2.07	2.58	0.0003	0.0096	AT4G36390	Methylthiotransferase	AT4G36390	AT4G36390	829791	2.58				AT4G10140
254560_at	2.04	0.68	2.58	0.0036	0.0408	CPuORF25	CPuORF25 (Conserved peptide upstream open reading frame 25)	AT4G19110; AT4G19112	AT4G19110; AT4G19112	827649	2.58				AT1G64140
255810_at	2.41	1.05	2.57	0.0006	0.0144	AT4G10140	hypothetical protein	AT4G10140	AT4G10140	826605	2.57				AT5G01410
262326_at	2.49	1.13	2.57	0.0007	0.016	AT1G64140; CPuORF23	hypothetical protein; conserved peptide upstream open reading frame 23	AT1G64140	AT1G64140; AT1G64142	842718; 6241264	2.57				AT3G46460
251091_at	4.7	3.34	2.57	0.0005	0.0133	RSR4	RSR4 (REDUCED SUGAR RESPONSE 4); protein heterodimerization/ protein homodimerization	AT5G01410	AT5G01410	831738	2.57				AT5G55940
252528_at	3.1	1.74	2.57	0.0008	0.0174	UBC13	UBC13 (ubiquitin-conjugating enzyme 13); ubiquitin-protein ligase	AT3G46460	AT3G46460	823796	2.57				AT3G02600
248041_at	3.3	1.94	2.57	0.0004	0.012	emb2731	emb2731 (embryo defective 2731)	AT5G55940	AT5G55940	835692	2.57				AT4G36360
258481_at	2.16	0.79	2.57	0.0007	0.0162	LPP3	LPP3 (LIPID PHOSPHATE PHOSPHATASE 3); phosphatidate phosphatase	AT3G02600	AT3G02600	821299	2.57				AT3G19580
253090_at	2.39	1.03	2.57	0.0007	0.0159	BGAL3	BGAL3 (beta-galactosidase 3); beta-galactosidase/ catalytic/ cation binding / sugar binding	AT4G36360	AT4G36360	829788	2.57				AT2G15090
257022_at	4.85	3.49	2.57	0.0012	0.0212	AZF2	AZF2 (ARABIDOPSIS ZINC-FINGER PROTEIN 2); DNA binding / nucleic acid binding / transcription factor/ transcription repressor/ zinc ion binding	AT3G19580	AT3G19580	821495	2.57				AT2G22125
265918_at	3.37	2.01	2.57	0.001	0.0195	KCS8	KCS8 (3-KETOACYL-COA SYNTHASE 8); acyltransferase/ catalytic/ transferase, transferring acyl groups other than amino-acyl groups	AT2G15090	AT2G15090	815998	2.57				AT5G46780
263456_at	3.71	2.35	2.57	0.0069	0.0612	AT2G22125	cellulose synthase-interactive protein 1	AT2G22125	AT2G22125	816747	2.57				AT1G14480
248868_at	4.31	2.95	2.57	0.049	0.1822	AT5G46780	VQ motif-containing protein	AT5G46780	AT5G46780	834721	2.57				AT1G18070
261476_at	2.89	1.53	2.56	0.0008	0.0165	AT1G14480	Ankyrin repeat family protein	AT1G14480	AT1G14480	838010	2.56				AT1G49510
256119_at	2.39	1.03	2.56	0.0105	0.0782	AT1G18070	translation elongation factor EF1A/initiation factor IF2gamma family protein	AT1G18070	AT1G18070	838387	2.56				AT2G31880
262394_at	2.23	0.87	2.56	0.0005	0.013	emb1273	emb1273 (embryo defective 1273)	AT1G49510	AT1G49510	841375	2.56				AT1G72750
263478_at	8.09	6.74	2.56	0.0014	0.0232	SOBIR1	leucine-rich repeat receptor-like serine/threonine/tyrosine-protein kinase SOBIR1	AT2G31880	AT2G31880	817746	2.56				AT4G02350
259890_at	2.51	1.15	2.56	0.0045	0.0466	ATTIM23-2	ATTIM23-2; P-P-bond-hydrolysis-driven protein transmembrane transporter/ protein transporter	AT1G72750	AT1G72750	843607	2.56				AT5G52210
255526_at	2.27	0.92	2.56	0.0018	0.0275	SEC15B	exocyst complex component sec15B	AT4G02350	AT4G02350	828060	2.56				AT4G24550
248346_at	2.06	0.7	2.56	0.0014	0.0239	ATGB1	ATGB1 (ARABIDOPSIS THALIANA GTP-BINDING PROTEIN 1); GTP binding	AT5G52210	AT5G52210	835297	2.56				AT3G54540
254172_at	3.03	1.68	2.56	0.0003	0.0092	AT4G24550	clathrin adaptor complexes medium subunit family protein	AT4G24550	AT4G24550	828557	2.56				AT3G28860
251845_at	2.53	1.18	2.56	0.0008	0.0172	ATGCN4	ATGCN4; transporter	AT3G54540	AT3G54540	824619	2.56				AT3G10800
257137_at	2.95	1.6	2.56	0.0005	0.0134	ABCB19	ABCB19; ATPase, coupled to transmembrane movement of substances / auxin efflux transmembrane transporter	AT3G28860	AT3G28860	822519	2.56				AT2G32930
258759_at	3.01	1.66	2.56	0.0003	0.0099	BZIP28	BZIP28; DNA binding / transcription factor	AT3G10800	AT3G10800	820249	2.56				AT4G38740
267604_at	2.44	1.09	2.56	0.0049	0.0498	ZFN2	ZFN2 (ZINC FINGER NUCLEASE 2); DNA binding / nuclease/ nucleic acid binding	AT2G32930	AT2G32930	817855	2.56				AT1G12090
252973_s_at	6.09	4.74	2.55	0.0287	0.1368	ROC1	ROC1 (ROTAMASE CYP 1); peptidyl-prolyl cis-trans isomerase	AT4G38740	AT4G38740	830029	2.55				AT2G44860
264371_at	7.69	6.33	2.55	0.0003	0.0096	ELP	ELP (EXTENSIN-LIKE PROTEIN); lipid binding	AT1G12090	AT1G12090	837761	2.55				AT3G28460
266822_at	3.98	2.62	2.55	0.0189	0.1089	AT2G44860	large subunit ribosomal protein L24e	AT2G44860	AT2G44860	819095	2.55				AT3G11710
257903_at	2.02	0.67	2.55	0.0063	0.0577	AT3G28460	methyltransferase	AT3G28460	AT3G28460	822476	2.55				AT4G03110
259069_at	4.93	3.58	2.55	0.018	0.1058	ATKRS-1	ATKRS-1 (ARABIDOPSIS THALIANA LYSYL-TRNA SYNTHETASE 1); ATP binding / aminoacyl-tRNA ligase/ lysine-tRNA ligase/ nucleic acid binding / nucleotide binding	AT3G11710	AT3G11710	820343	2.55				AT1G03370
255411_at	2.59	1.24	2.55	0.0011	0.02	RBP-DR1	RNA-binding protein-defense related 1	AT4G03110	AT4G03110	828090	2.55				AT2G13820
264351_at	2.09	0.74	2.55	0.0056	0.0534	AT1G03370	C2 calcium/lipid-binding and GRAM domain containing protein	AT1G03370	AT1G03370	839519	2.55				AT1G76400
265656_at	3.08	1.73	2.55	0.0009	0.0181	AT2G13820	Non-specific lipid-transfer protein-like protein	AT2G13820	AT2G13820	815865	2.55				AT1G32230
259883_at	2.45	1.1	2.55	0.0003	0.0091	AT1G76400	ribophorin I	AT1G76400	AT1G76400	843972	2.55				AT3G30300
245796_at	2.81	1.46	2.55	0.0053	0.0516	RCD1	RCD1 (RADICAL-INDUCED CELL DEATH1); protein binding	AT1G32230	AT1G32230	840115	2.55				AT2G01150
256706_at	2.02	0.67	2.55	0.0004	0.0115	AT3G30300	O-fucosyltransferase family protein	AT3G30300	AT3G30300	822730	2.55				AT5G58120
265740_at	3.15	1.81	2.54	0.003	0.0369	RHA2B	RHA2B (RING-H2 FINGER PROTEIN 2B); protein binding / ubiquitin-protein ligase/ zinc ion binding	AT2G01150	AT2G01150	814644	2.54				AT3G56650
247848_at	3.93	2.58	2.54	0.0028	0.0355	AT5G58120	TIR-NBS-LRR class disease resistance protein	AT5G58120	AT5G58120	835924	2.54				AT5G08500
251701_at	3.05	1.71	2.54	0.0279	0.1346	AT3G56650	Mog1/PsbP/DUF1795-like photosystem II reaction center PsbP family protein	AT3G56650	AT3G56650	824832	2.54				AT3G07890
250522_at	3.41	2.06	2.54	0.0061	0.0561	AT5G08500	transmembrane CLPTM1 family protein	AT5G08500	AT5G08500	830749	2.54				AT2G43760
258636_at	2.13	0.79	2.54	0.0016	0.0256	AT3G07890	RabGAP/TBC domain-containing protein	AT3G07890	AT3G07890	819980	2.54				AT3G47810
260572_at	2.76	1.41	2.54	0.0003	0.0091	AT2G43760	Molybdopterin synthase catalytic subunit	AT2G43760	AT2G43760	818979	2.54				AT5G42050
252385_at	4.46	3.12	2.54	0.0034	0.0399	MAG1	MAG1 (MAIGO 1); hydrolase/ protein serine/threonine phosphatase	AT3G47810	AT3G47810	823935	2.54				AT1G08190
249237_at	6.81	5.47	2.54	0.0003	0.0093	AT5G42050	DCD (Development and Cell Death) domain protein	AT5G42050	AT5G42050	834210	2.54				AT4G26840
261783_at	2.39	1.05	2.53	0.0026	0.0336	VPS41	vacuolar protein sorting-associated protein 41	AT1G08190	AT1G08190	837340	2.53				AT3G44860
253952_at	5.2	3.86	2.53	0.0481	0.1803	SUMO1	SUMO1 (SMALL UBIQUITIN-LIKE MODIFIER 1); protein binding / protein tag	AT4G26840	AT4G26840	828791	2.53				AT2G29510
246340_s_at	3.53	2.19	2.53	0.0087	0.0698	FAMT	FAMT (farnesoic acid carboxyl-O-methyltransferase); S-adenosylmethionine-dependent methyltransferase/ farnesoic acid O-methyltransferase	AT3G44860; AT3G44870	AT3G44860; AT3G44870	823620; 823621	2.53				AT2G27040
266268_at	2.83	1.5	2.53	0.0005	0.0131	AT2G29510	hypothetical protein	AT2G29510	AT2G29510	817500	2.53				AT5G18580
266314_at	2.73	1.39	2.53	0.0328	0.1472	AGO4	AGO4 (ARGONAUTE 4); nucleic acid binding	AT2G27040	AT2G27040	817246	2.53				AT3G56860
249998_at	3.06	1.72	2.53	0.0029	0.0358	FASS	FASS (FASS 1); protein phosphatase type 2B regulator	AT5G18580	AT5G18580	831976	2.53				AT5G16030
246292_at	2.6	1.27	2.53	0.0022	0.0308	UBA2A	UBP1 interacting protein 2a (UBA2a)	AT3G56860	AT3G56860	824853	2.53				AT3G57890
246487_at	3.59	2.26	2.52	0.0178	0.1054	AT5G16030	hypothetical protein	AT5G16030	AT5G16030	831460	2.52				AT3G04830
251562_at	2.33	0.99	2.52	0.0003	0.0101	AT3G57890	Tubulin binding cofactor C domain-containing protein	AT3G57890	AT3G57890	824958	2.52				AT3G02630
259097_at	2.69	1.36	2.52	0.0113	0.0813	AT3G04830	prenylyltransferase-like protein	AT3G04830	AT3G04830	819643	2.52				AT3G61870
258485_at	2.11	0.78	2.52	0.0005	0.0121	AT3G02630	acyl-[acyl-carrier-protein] desaturase	AT3G02630	AT3G02630	820773	2.52				AT2G35900
251243_at	4.09	2.76	2.52	0.0451	0.1743	AT3G61870	hypothetical protein	AT3G61870	AT3G61870	825360	2.52				AT3G59980
263938_at	1.97	0.64	2.52	0.0005	0.0129	AT2G35900	hypothetical protein	AT2G35900	AT2G35900	818163	2.52				AT4G32150
251442_at	3.94	2.61	2.52	0.0008	0.0166	AT3G59980	Nucleic acid-binding, OB-fold-like protein	AT3G59980	AT3G59980	825168	2.52				AT3G27210
253462_at	3.14	1.81	2.52	0.0089	0.071	ATVAMP711	ATVAMP711 (ARABIDOPSIS THALIANA VESICLE-ASSOCIATED MEMBRANE PROTEIN 711)	AT4G32150	AT4G32150	829347	2.52				AT5G54640
257154_at	3.32	1.99	2.51	0.0005	0.0123	AT3G27210	hypothetical protein	AT3G27210	AT3G27210	822340	2.51				AT1G55680
248175_at	2.43	1.1	2.51	0.0016	0.0252	RAT5	RAT5 (RESISTANT TO AGROBACTERIUM TRANSFORMATION 5); DNA binding	AT5G54640	AT5G54640	835553	2.51				AT5G11480
264548_at	2.02	0.69	2.51	0.0008	0.0168	AT1G55680	transducin/WD-40 repeat-containing protein	AT1G55680	AT1G55680	842017	2.51				AT3G22160
250383_at	3.46	2.13	2.5	0.0007	0.0159	AT5G11480	P-loop containing nucleoside triphosphate hydrolases superfamily protein	AT5G11480	AT5G11480	831019	2.5				AT2G01420
256793_at	2.31	0.99	2.5	0.0045	0.047	AT3G22160	VQ motif-containing protein	AT3G22160	AT3G22160	821780	2.5				AT5G47680
266300_at	2.59	1.26	2.5	0.0049	0.0495	PIN4	PIN4 (PIN-FORMED 4); auxin:hydrogen symporter/ transporter	AT2G01420	AT2G01420	814670	2.5				AT5G13800
248757_at	2.12	0.79	2.5	0.0011	0.0204	AT5G47680	protein tRNA MODIFICATION 10	AT5G47680	AT5G47680	834819	2.5				AT5G55610
250259_at	2.63	1.3	2.5	0.001	0.0194	PPH	pheophytinase	AT5G13800	AT5G13800	831225	2.5				AT5G67560
248068_at	2.02	0.7	2.5	0.0006	0.0138	AT5G55610	hypothetical protein	AT5G55610	AT5G55610	835655	2.5				AT1G34430
247008_at	2.95	1.63	2.5	0.0004	0.0106	ATARLA1D	ATARLA1D (ADP-ribosylation factor-like A1D); GTP binding	AT5G67560	AT5G67560	836892	2.5				AT2G35940
261165_at	3.27	1.95	2.5	0.0116	0.0828	EMB3003	EMB3003 (embryo defective 3003); acyltransferase/ dihydrolipoyllysine-residue acetyltransferase/ protein binding	AT1G34430	AT1G34430	840346	2.5				AT3G02880
263956_at	3	1.68	2.5	0.0018	0.0269	BLH1	BLH1 (BEL1-LIKE HOMEODOMAIN 1); DNA binding / protein heterodimerization/ protein homodimerization/ transcription factor	AT2G35940	AT2G35940	818167	2.5				AT1G19150
258616_at	5.12	3.8	2.5	0.0137	0.0906	AT3G02880	leucine-rich repeat protein kinase family protein	AT3G02880	AT3G02880	821198	2.5				AT3G15480
256015_at	3.7	2.38	2.5	0.0265	0.1306	LHCA6	LHCA6; chlorophyll binding	AT1G19150	AT1G19150	838498	2.5				AT3G19540
258393_at	4.45	3.13	2.5	0.0006	0.0136	AT3G15480	hypothetical protein	AT3G15480	AT3G15480	820787	2.5				ATCG00530
256570_at	2.54	1.21	2.5	0.0031	0.0376	AT3G19540	hypothetical protein	AT3G19540	AT3G19540	821490	2.5				AT4G14000
245019_at	2.23	0.91	2.5	0.0342	0.1504	cemA	heme-binding protein		ATCG00530	844747	2.5				AT5G06340
245316_at	1.94	0.63	2.5	0.0008	0.0167	AT4G14000	putative methyltransferase family protein	AT4G14000	AT4G14000	827036	2.5				AT1G80560
250705_at	2.78	1.46	2.49	0.0031	0.0373	ATNUDX27	ATNUDX27 (ARABIDOPSIS THALIANA NUDIX HYDROLASE HOMOLOG 27); bis(5'-adenosyl)-pentaphosphatase/ bis(5'-nucleosyl)-tetraphosphatase (asymmetrical)	AT5G06340	AT5G06340	830522	2.49				AT5G05040
260285_at	2.5	1.18	2.49	0.0036	0.041	IMD2	3-isopropylmalate dehydrogenase 2	AT1G80560	AT1G80560	844395	2.49				AT1G78210
250815_s_at	2.85	1.53	2.49	0.0112	0.0807	AT5G05040; AT5G05060	cystatin/monellin-related protein	AT5G05040; AT5G05060	AT5G05040; AT5G05060	830386; 830388	2.49				AT4G18930
260051_at	2.02	0.7	2.49	0.0028	0.0353	AT1G78210	alpha/beta-Hydrolases superfamily protein	AT1G78210	AT1G78210	844157	2.49				AT3G01820
254594_at	2.63	1.31	2.49	0.0254	0.1279	AT4G18930	cyclic phosphodiesterase	AT4G18930	AT4G18930	827628	2.49				AT5G57460
258998_at	2.32	1	2.49	0.0208	0.1147	AT3G01820	P-loop containing nucleoside triphosphate hydrolases superfamily protein	AT3G01820	AT3G01820	821071	2.49				AT1G17100
247907_at	2.59	1.27	2.49	0.0388	0.1607	AT5G57460	hypothetical protein	AT5G57460	AT5G57460	835851	2.49				AT4G16950
262536_at	4.22	2.9	2.49	0.0006	0.015	AT1G17100	SOUL heme-binding protein	AT1G17100	AT1G17100	838280	2.49				AT1G80780
245456_at	3.23	1.91	2.49	0.0303	0.1411	RPP5	RPP5 (RECOGNITION OF PERONOSPORA PARASITICA 5); nucleotide binding	AT4G16950	AT4G16950	827403	2.49				AT3G53190
261887_at	2.97	1.65	2.49	0.0015	0.0249	AT1G80780	putative CCR4-associated factor 1-like 6	AT1G80780	AT1G80780	844417	2.49				AT3G07670
251982_at	3.35	2.03	2.49	0.0475	0.1789	AT3G53190	putative pectate lyase 12	AT3G53190	AT3G53190	824485	2.49				AT1G57870
259258_at	2.18	0.87	2.49	0.0127	0.0868	AT3G07670	Rubisco methyltransferase family protein	AT3G07670	AT3G07670	819958	2.49				AT5G15490
245825_at	2.03	0.72	2.49	0.0034	0.0398	ATSK42	ATSK42 (ARABIDOPSIS SHAGGY-LIKE KINASE 42); ATP binding / protein kinase/ protein serine/threonine kinase	AT1G57870	AT1G57870	842162	2.49				AT3G17590
246511_at	2.49	1.18	2.49	0.0004	0.0111	AT5G15490	UDP-glucose 6-dehydrogenase	AT5G15490	AT5G15490	831402	2.49				AT1G14410
258405_at	2.45	1.14	2.49	0.0047	0.0482	BSH	BSH (BUSHY GROWTH); chromatin binding / protein binding	AT3G17590	AT3G17590	821025	2.49				AT4G36690
261493_at	2.65	1.33	2.48	0.0051	0.0506	WHY1	WHY1 (WHIRLY 1); DNA binding / telomeric DNA binding	AT1G14410	AT1G14410	838003	2.48				AT1G65230
246257_at	3.15	1.84	2.48	0.0064	0.0584	ATU2AF65A	ATU2AF65A; RNA binding / nucleic acid binding / nucleotide binding	AT4G36690	AT4G36690	829822	2.48				AT3G01090
263142_at	2.76	1.45	2.48	0.0057	0.0542	AT1G65230	hypothetical protein	AT1G65230	AT1G65230	842830	2.48				AT2G36160
259319_at	2.62	1.31	2.48	0.0442	0.1723	AKIN10	AKIN10 (Arabidopsis SNF1 kinase homolog 10); protein binding / protein kinase	AT3G01090	AT3G01090	821259	2.48				AT2G40290
263286_at	6.95	5.64	2.48	0.0003	0.0094	AT2G36160	40S ribosomal protein S14-1	AT2G36160	AT2G36160	818188	2.48				AT4G02680
263835_at	3.75	2.44	2.48	0.0004	0.0107	AT2G40290	Eukaryotic translation initiation factor 2 subunit 1	AT2G40290	AT2G40290	818621	2.48				AT3G48420
255492_at	2.4	1.09	2.48	0.0013	0.0223	EOL1	EOL1 (ETO1-LIKE 1); binding / protein binding	AT4G02680	AT4G02680	828205	2.48				AT3G50000
252366_at	4.34	3.03	2.48	0.0007	0.0155	AT3G48420	Haloacid dehalogenase-like hydrolase (HAD) superfamily protein	AT3G48420	AT3G48420	824000	2.48				AT4G35020
252192_at	3.11	1.8	2.48	0.0014	0.0237	CKA2	CKA2 (CASEIN KINASE II, ALPHA CHAIN 2); kinase	AT3G50000	AT3G50000	824162	2.48				AT2G27730
253225_at	2.57	1.26	2.48	0.0011	0.0201	ARAC3	ARAC3 (ARABIDOPSIS RAC-LIKE 3); GTP binding / GTPase	AT4G35020	AT4G35020	829654	2.48				AT1G07310
266206_at	4.9	3.59	2.48	0.0151	0.0958	AT2G27730	copper ion binding protein	AT2G27730	AT2G27730	817319	2.48				AT5G39590
261083_at	2.26	0.95	2.48	0.0023	0.0316	AT1G07310	calcium-dependent lipid-binding domain protein	AT1G07310	AT1G07310	837242	2.48				AT5G61780
249442_at	2.78	1.47	2.48	0.006	0.056	AT5G39590	TLD-domain containing nucleolar protein	AT5G39590	AT5G39590	833955	2.48				AT4G22490
247517_at	3.77	2.46	2.48	0.0006	0.0143	Tudor2	TUDOR-SN protein 2	AT5G61780	AT5G61780	836300	2.48				AT4G38220
254327_at	4.49	3.18	2.47	0.0005	0.0129	AT4G22490	bifunctional inhibitor/lipid-transfer protein/seed storage 2S albumin superfamily protein	AT4G22490	AT4G22490	828344	2.47				AT4G14430
253033_at	2.76	1.45	2.47	0.0181	0.1062	AT4G38220	peptidase M20/M25/M40 family protein	AT4G38220	AT4G38220	829978	2.47				ATCG00140
245359_at	2.13	0.82	2.47	0.0069	0.0609	IBR10	IBR10 (INDOLE-3-BUTYRIC ACID RESPONSE 10); catalytic/ dodecenoyl-CoA delta-isomerase	AT4G14430	AT4G14430	827088	2.47				AT5G10840
245026_at	1.77	0.47	2.47	0.0172	0.1029	atpH	ATPase III subunit		ATCG00140	844788	2.47				AT1G06040
250422_at	3.2	1.89	2.47	0.0003	0.0102	AT5G10840	endomembrane family protein 70	AT5G10840	AT5G10840	830951	2.47				AT1G80640
260956_at	3.91	2.6	2.47	0.0006	0.014	STO	STO (SALT TOLERANCE); DNA binding / protein binding / transcription factor/ zinc ion binding	AT1G06040	AT1G06040	837113	2.47				AT4G35260
259860_at	2.04	0.74	2.47	0.0005	0.0133	AT1G80640	probable receptor-like protein kinase	AT1G80640	AT1G80640	844403	2.47				AT1G11790
253196_at	2.39	1.09	2.46	0.0004	0.0113	IDH1	IDH1 (ISOCITRATE DEHYDROGENASE 1); isocitrate dehydrogenase (NAD+)/ oxidoreductase, acting on the CH-OH group of donors, NAD or NADP as acceptor	AT4G35260	AT4G35260	829679	2.46				AT5G59140
262825_at	2.53	1.22	2.46	0.0018	0.027	ADT1	ADT1 (arogenate dehydratase 1); arogenate dehydratase/ prephenate dehydratase	AT1G11790	AT1G11790	837725	2.46				AT5G51300
247721_at	3.62	2.32	2.46	0.0005	0.0124	AT5G59140	BTB/POZ domain-containing protein	AT5G59140	AT5G59140	836032	2.46				AT1G75220
248452_at	2.24	0.94	2.46	0.0032	0.0379	AT5G51300	splicing factor 1-like protein	AT5G51300	AT5G51300	835204	2.46				AT3G45860
256458_at	2.59	1.29	2.46	0.0045	0.0468	AT1G75220	sugar transporter ERD6-like 6	AT1G75220	AT1G75220	843859	2.46				AT3G46640
252549_at	2.36	1.07	2.46	0.0022	0.0309	CRK4	cysteine-rich receptor-like protein kinase 4	AT3G45860	AT3G45860	823729	2.46				AT1G71697
252475_s_at	2.52	1.22	2.46	0.0237	0.1234	PCL1	PCL1 (PHYTOCLOCK 1); DNA binding / transcription factor	AT3G46640; AT5G59570	AT3G46640; AT5G59570	823817; 836076	2.46				AT3G21190
261506_at	2.6	1.3	2.45	0.0252	0.1275	ATCK1	ATCK1 (CHOLINE KINASE 1); choline kinase	AT1G71697	AT1G71697	843500	2.45				AT3G48730
258040_at	3.21	1.91	2.45	0.0018	0.0275	AT3G21190	O-fucosyltransferase family protein	AT3G21190	AT3G21190	821672	2.45				AT1G18540
252318_at	4.6	3.31	2.45	0.004	0.0434	GSA2	GSA2 (glutamate-1-semialdehyde 2,1-aminomutase 2); catalytic/ glutamate-1-semialdehyde 2,1-aminomutase/ pyridoxal phosphate binding / transaminase	AT3G48730	AT3G48730	824034	2.45				AT3G14200
255776_at	5.62	4.33	2.45	0.0006	0.014	AT1G18540	60S ribosomal protein L6-1	AT1G18540	AT1G18540	838435	2.45				AT5G08560
256999_at	2.77	1.48	2.45	0.0059	0.0553	AT3G14200	chaperone DnaJ-domain containing protein	AT3G14200	AT3G14200	820637	2.45				AT5G45620
250539_at	2.6	1.31	2.45	0.002	0.0294	AT5G08560	WD40 domain-containing protein	AT5G08560	AT5G08560	830756	2.45				AT3G28050
248957_at	2.86	1.56	2.45	0.0006	0.0143	AT5G45620	proteasome component (PCI) domain-containing protein	AT5G45620	AT5G45620	834602	2.45				AT2G42810
257299_at	2.96	1.67	2.45	0.0081	0.067	AT3G28050	nodulin MtN21-like transporter UMAMIT41	AT3G28050	AT3G28050	822429	2.45				AT3G62980
263990_at	2.4	1.1	2.45	0.0093	0.073	PP5.2	PP5.2 (PROTEIN PHOSPHATASE 5.2); phosphoprotein phosphatase/ protein binding / protein serine/threonine phosphatase	AT2G42810	AT2G42810	818881	2.45				AT4G22753
251199_at	2.73	1.44	2.45	0.0017	0.0261	TIR1	TIR1 (TRANSPORT INHIBITOR RESPONSE 1); auxin binding / protein binding / ubiquitin-protein ligase	AT3G62980	AT3G62980	825473	2.45				AT2G02800
254333_at	2.65	1.36	2.45	0.0036	0.0409	SMO1-3	SMO1-3 (STEROL 4-ALPHA METHYL OXIDASE 1-3); 4,4-dimethyl-9beta,19-cyclopropylsterol-4alpha-methyl oxidase/ catalytic	AT4G22753	AT4G22753	828373	2.45				AT2G42570
267486_at	3.73	2.44	2.44	0.0004	0.012	APK2B	APK2B (PROTEIN KINASE 2B); ATP binding / kinase/ protein kinase/ protein serine/threonine kinase	AT2G02800	AT2G02800	814810	2.44				AT2G46430
263496_at	1.85	0.56	2.44	0.0004	0.0111	TBL39	protein trichome birefringence-like 39	AT2G42570	AT2G42570	818857	2.44				AT3G52230
263776_s_at	2.85	1.57	2.44	0.0194	0.1103	ATCNGC3	ATCNGC3 (CYCLIC NUCLEOTIDE GATED CHANNEL 3); calmodulin binding / cyclic nucleotide binding / ion channel	AT2G46430; AT2G46440	AT2G46430; AT2G46440	819251; 819252	2.44				AT3G02640
256680_at	4.57	3.28	2.44	0.0061	0.0567	AT3G52230	hypothetical protein	AT3G52230	AT3G52230	824388	2.44				AT3G59920
258480_at	3.21	1.92	2.44	0.0256	0.1285	AT3G02640	hypothetical protein	AT3G02640	AT3G02640	821289	2.44				AT1G61150
251449_at	4.61	3.33	2.44	0.0047	0.0486	ATGDI2	ATGDI2 (RAB GDP DISSOCIATION INHIBITOR 2); RAB GDP-dissociation inhibitor	AT3G59920	AT3G59920	825162	2.44				AT3G27925
264935_at	1.81	0.53	2.43	0.0004	0.0118	AT1G61150	LisH and RanBPM domain-containing protein	AT1G61150	AT1G61150	842408	2.43				AT1G55360
257222_at	3.42	2.13	2.43	0.0101	0.0766	DEGP1	DEGP1 (DegP protease 1); serine-type endopeptidase/ serine-type peptidase	AT3G27925	AT3G27925	822416	2.43				AT5G66410
257510_at	3.16	1.88	2.43	0.0083	0.0681	AT1G55360	hypothetical protein	AT1G55360	AT1G55360	841982	2.43				AT5G61790
247075_at	1.92	0.64	2.43	0.0029	0.0359	PLP3b	PLP3b (Phosducin-like protein 3 homolog); beta-tubulin binding	AT5G66410	AT5G66410	836773	2.43				AT3G23290
247494_at	4.19	2.91	2.43	0.0025	0.0333	CNX1	calnexin 1 (CNX1)	AT5G61790	AT5G61790	836301	2.43				AT1G48490
256942_at	2.45	1.17	2.43	0.0023	0.0314	LSH4	LSH4 (LIGHT SENSITIVE HYPOCOTYLS 4)	AT3G23290	AT3G23290	821908	2.43				AT1G13560
258186_s_at	2.3	1.02	2.43	0.0015	0.0247	AT1G48490; AT3G17850	putative protein kinase; protein kinase family protein	AT1G48490; AT3G17850	AT1G48490; AT3G17850	821054; 841270	2.43				AT5G15090
256134_at	3.07	1.79	2.43	0.015	0.0956	AAPT1	AAPT1 (AMINOALCOHOLPHOSPHOTRANSFERASE 1); phosphatidyltransferase/ phosphotransferase, for other substituted phosphate groups	AT1G13560	AT1G13560	837917	2.43				AT5G17840
246546_at	4.03	2.75	2.43	0.0005	0.0129	VDAC3	VDAC3 (VOLTAGE DEPENDENT ANION CHANNEL 3); voltage-gated anion channel	AT5G15090	AT5G15090	831361	2.43				AT2G37450
250057_at	3.61	2.33	2.42	0.0283	0.1358	AT5G17840	DnaJ/Hsp40 cysteine-rich domain superfamily protein	AT5G17840	AT5G17840	831652	2.42				AT1G21600
265967_at	2.81	1.53	2.42	0.0075	0.0639	AT2G37450	nodulin MtN21 /EamA-like transporter family protein	AT2G37450	AT2G37450	818322	2.42				AT1G28440
262502_at	2.38	1.11	2.42	0.0015	0.0247	PTAC6	PTAC6 (PLASTID TRANSCRIPTIONALLY ACTIVE6)	AT1G21600	AT1G21600	838761	2.42				AT2G34860
261498_at	2.64	1.36	2.42	0.0141	0.0918	HSL1	HSL1 (HAESA-Like 1); ATP binding / kinase/ protein serine/threonine kinase	AT1G28440	AT1G28440	839742	2.42				AT1G56050
267430_at	3.68	2.41	2.42	0.003	0.0367	EDA3	EDA3 (embryo sac development arrest 3); heat shock protein binding / unfolded protein binding	AT2G34860	AT2G34860	818051	2.42				AT3G11800
262086_at	2.59	1.31	2.42	0.0004	0.012	AT1G56050	putative GTP-binding protein	AT1G56050	AT1G56050	842056	2.42				AT3G04870
258728_at	3.38	2.11	2.42	0.0022	0.0309	AT3G11800	hypothetical protein	AT3G11800	AT3G11800	820353	2.42				AT4G35310
259092_at	3.12	1.85	2.42	0.0051	0.0508	ZDS	ZDS (ZETA-CAROTENE DESATURASE); carotene 7,8-desaturase	AT3G04870	AT3G04870	819647	2.42				AT2G23320
253167_at	3.79	2.52	2.42	0.0329	0.1475	CPK5	CPK5 (calmodulin-domain protein kinase 5); ATP binding / calcium ion binding / calmodulin-dependent protein kinase/ kinase/ protein kinase/ protein serine/threonine kinase	AT4G35310	AT4G35310	829685	2.42				AT5G41340
245051_at	3.64	2.37	2.42	0.0245	0.1256	WRKY15	WRKY15; calmodulin binding / transcription factor	AT2G23320	AT2G23320	816864	2.42				AT5G19330
249299_at	2.55	1.28	2.42	0.022	0.1188	UBC4	UBC4 (UBIQUITIN CONJUGATING ENZYME 4); ubiquitin-protein ligase	AT5G41340	AT5G41340	834136	2.42				AT3G09630
246062_at	2.49	1.21	2.42	0.0004	0.011	ARIA	ARM repeat protein interacting with ABF2	AT5G19330	AT5G19330	832053	2.42				AT5G64110
258715_at	5.87	4.59	2.42	0.006	0.0559	AT3G09630	60S ribosomal protein L4-1	AT3G09630	AT3G09630	820120	2.42				AT2G15050
247326_at	2.02	0.75	2.42	0.0048	0.049	AT5G64110	peroxidase 70	AT5G64110	AT5G64110	836532	2.42				AT1G17160
265894_at	2.93	1.66	2.41	0.0004	0.0112	LTP	LTP; lipid binding	AT2G15050	AT2G15050	815994	2.41				AT3G06410
262519_at	2.65	1.38	2.41	0.0398	0.1628	AT1G17160	pfkB-like carbohydrate kinase family protein	AT1G17160	AT1G17160	838287	2.41				AT5G62520
258903_at	2.24	0.97	2.41	0.0031	0.0376	AT3G06410	zinc finger CCCH domain-containing protein 34	AT3G06410	AT3G06410	819815	2.41				AT1G57680
247431_at	4.55	3.28	2.41	0.0007	0.0155	SRO5	SRO5 (SIMILAR TO RCD ONE 5); NAD+ ADP-ribosyltransferase	AT5G62520	AT5G62520	836372	2.41				AT1G61740
246408_at	2.56	1.29	2.41	0.0067	0.0598	AT1G57680	hypothetical protein	AT1G57680	AT1G57680	842144	2.41				AT5G42390
264424_at	2.18	0.91	2.41	0.0046	0.0473	AT1G61740	Sulfite exporter TauE/SafE family protein	AT1G61740	AT1G61740	842471	2.41				AT4G12470
249218_at	1.99	0.72	2.41	0.0006	0.014	AT5G42390	Insulinase (peptidase family M16) family protein	AT5G42390	AT5G42390	834245	2.41				AT1G79750
254818_at	2.67	1.4	2.41	0.0217	0.1177	AZI1	azelaic acid induced 1	AT4G12470	AT4G12470	826859	2.41				AT2G32920
261355_at	2.73	1.46	2.41	0.003	0.0372	ATNADP-ME4	ATNADP-ME4 (NADP-malic enzyme 4); malate dehydrogenase (oxaloacetate-decarboxylating) (NADP+)/ malic enzyme/ oxidoreductase, acting on NADH or NADPH, NAD or NADP as acceptor	AT1G79750	AT1G79750	844314	2.41				AT5G35180
267605_at	2.19	0.93	2.41	0.0072	0.0622	ATPDIL2-3	ATPDIL2-3 (PDI-LIKE 2-3); protein disulfide isomerase	AT2G32920	AT2G32920	817854	2.41				AT3G48090
246660_at	2.42	1.15	2.41	0.0245	0.1256	AT5G35180	hypothetical protein	AT5G35180	AT5G35180	833472	2.41				AT4G15770
252373_at	2.32	1.06	2.4	0.0012	0.0213	EDS1	EDS1 (enhanced disease susceptibility 1); lipase/ signal transducer/ triacylglycerol lipase	AT3G48090	AT3G48090	823964	2.4				AT3G12610
245512_at	3.56	2.3	2.4	0.0054	0.0526	AT4G15770	RNA binding protein	AT4G15770	AT4G15770	827257	2.4				AT4G20330
256237_at	3.07	1.8	2.4	0.0025	0.0329	DRT100	DRT100 (DNA-DAMAGE REPAIR/TOLERATION 100); nucleotide binding / protein binding	AT3G12610	AT3G12610	820441	2.4				AT3G16420
254478_at	2.76	1.5	2.4	0.0006	0.0149	AT4G20330	transcription initiation factor TFIIE, beta subunit	AT4G20330	AT4G20330	827781	2.4				AT3G02020
259382_s_at	1.92	0.66	2.4	0.0003	0.0103	JAL31	JAL31 (JACALIN-RELATED LECTIN 31); copper ion binding	AT3G16420; AT3G16430	AT3G16420; AT3G16430	820890; 820891	2.4				AT3G16050
258977_s_at	2.27	1	2.4	0.0017	0.0262	AK3	AK3 (ASPARTATE KINASE 3); aspartate kinase	AT3G02020; AT5G14060	AT3G02020; AT5G14060	821287; 831255	2.4				AT5G19750
258336_at	2.41	1.15	2.4	0.0031	0.0376	PDX1.2	A37; protein heterodimerization	AT3G16050	AT3G16050	820850	2.4				AT3G02910
245937_at	2.39	1.13	2.4	0.0035	0.0407	AT5G19750	Mpv17/PMP22 family protein	AT5G19750	AT5G19750	832095	2.4				AT5G43970
258609_at	2.38	1.11	2.4	0.0014	0.0234	AT3G02910	AIG2-like (avirulence induced gene) family protein	AT3G02910	AT3G02910	821189	2.4				AT2G24090
249076_at	3.57	2.3	2.4	0.0026	0.0337	TOM22-V	TOM22-V (TRANSLOCASE OF OUTER MEMBRANE 22-V); P-P-bond-hydrolysis-driven protein transmembrane transporter	AT5G43970	AT5G43970	834420	2.4				AT2G36220
266570_at	5.4	4.14	2.4	0.0005	0.0124	AT2G24090	ribosomal protein L35	AT2G24090	AT2G24090	816943	2.4				AT1G19330
263931_at	2.19	0.93	2.4	0.002	0.0295	AT2G36220	hypothetical protein	AT2G36220	AT2G36220	818194	2.4				AT4G00330
260673_at	2.65	1.38	2.4	0.003	0.0367	AT1G19330	hypothetical protein	AT1G19330	AT1G19330	838515	2.4				AT4G24930
255716_at	1.85	0.58	2.4	0.0004	0.012	CRCK2	CRCK2; ATP binding / kinase/ protein kinase/ protein serine/threonine kinase	AT4G00330	AT4G00330	828125	2.4				AT5G60600
254137_at	3.4	2.14	2.4	0.0079	0.0659	AT4G24930	thylakoid lumenal protein 17.9	AT4G24930	AT4G24930	828595	2.4				AT3G62360
247637_at	3.48	2.22	2.4	0.0011	0.0204	HDS	HDS (4-HYDROXY-3-METHYLBUT-2-ENYL DIPHOSPHATE SYNTHASE); 4 iron, 4 sulfur cluster binding / 4-hydroxy-3-methylbut-2-en-1-yl diphosphate synthase	AT5G60600	AT5G60600	836181	2.4				AT1G04510
251269_at	2.5	1.24	2.39	0.0014	0.0233	AT3G62360	carbohydrate-binding-like fold-containing protein	AT3G62360	AT3G62360	825409	2.39				AT2G43910
263666_at	1.94	0.69	2.39	0.0008	0.0174	MAC3A	MOS4-associated complex 3A	AT1G04510	AT1G04510	839503	2.39				AT1G06700
267233_s_at	2.48	1.23	2.39	0.0094	0.0736	HOL1; HOL2	thiocyanate methyltransferase 1; putative thiol methyltransferase 1	AT2G43910; AT2G43920	AT2G43910; AT2G43920	818995; 818996	2.39				AT5G39730
260835_at	2.94	1.68	2.39	0.0143	0.0926	AT1G06700	PTI1-like tyrosine-protein kinase 1	AT1G06700	AT1G06700	837180	2.39				AT2G13790
249441_at	2.49	1.23	2.39	0.0185	0.1077	AT5G39730	AIG2-like protein	AT5G39730	AT5G39730	833969	2.39				AT2G15620
264107_s_at	3.59	2.34	2.39	0.0327	0.1469	SERK5	SERK5 (SOMATIC EMBRYOGENESIS RECEPTOR-LIKE KINASE 5); ATP binding / protein kinase/ transmembrane receptor protein serine/threonine kinase	AT2G13790; AT2G13800	AT2G13790; AT2G13800	815862; 815863	2.39				AT3G07810
265475_at	2.49	1.24	2.39	0.0012	0.0219	NIR1	NIR1 (NITRITE REDUCTASE 1); ferredoxin-nitrate reductase/ nitrite reductase (NO-forming)	AT2G15620	AT2G15620	816055	2.39				AT5G02740
258644_at	2.27	1.02	2.39	0.0113	0.0811	AT3G07810	RNA recognition motif-containing protein	AT3G07810	AT3G07810	819972	2.39				AT3G24770
250969_at	2.23	0.98	2.39	0.0007	0.0155	AT5G02740	ribosomal protein S24e family protein	AT5G02740	AT5G02740	831811	2.39				AT1G21000
257600_at	3.22	1.97	2.39	0.0011	0.0206	CLE41	CLE41 (CLAVATA3/ESR-RELATED 41); protein binding / receptor binding	AT3G24770	AT3G24770	822075	2.39				AT2G16940
262803_at	2.84	1.58	2.39	0.0392	0.1615	AT1G21000	PLATZ transcription factor family protein	AT1G21000	AT1G21000	838694	2.39				AT2G25430
266534_at	2.35	1.1	2.39	0.0057	0.0538	AT2G16940	splicing factor, CC1-like protein	AT2G16940	AT2G16940	816197	2.39				AT2G34770
265610_at	2.67	1.41	2.38	0.0063	0.0575	AT2G25430	putative clathrin assembly protein	AT2G25430	AT2G25430	817081	2.38				AT3G11780
267318_at	3.31	2.05	2.38	0.0055	0.0527	FAH1	FAH1 (FATTY ACID HYDROXYLASE 1); catalytic/ fatty acid alpha-hydroxylase	AT2G34770	AT2G34770	818042	2.38				AT1G77670
258788_at	2.84	1.59	2.38	0.0037	0.0413	AT3G11780	MD-2-related lipid recognition domain-containing protein	AT3G11780	AT3G11780	820352	2.38				AT5G22430
259710_at	1.85	0.59	2.38	0.0019	0.0278	AT1G77670	putative aminotransferase	AT1G77670	AT1G77670	844103	2.38				AT1G76340
249939_at	2.11	0.86	2.38	0.0018	0.0275	AT5G22430	pollen Ole e 1 allergen and extensin family protein	AT5G22430	AT5G22430	832304	2.38				AT2G20900
261753_at	1.95	0.7	2.38	0.0169	0.1019	GONST3	golgi nucleotide sugar transporter 3	AT1G76340	AT1G76340	843966	2.38				AT3G55450
265385_at	2.16	0.91	2.38	0.0107	0.079	DGK5	diacylglycerol kinase 5	AT2G20900	AT2G20900	816624	2.38				AT1G51730
251789_at	1.99	0.74	2.38	0.0017	0.026	PBL1	PBS1-like 1 kinase	AT3G55450	AT3G55450	824711	2.38				AT1G28110
256173_at	2.42	1.17	2.38	0.0024	0.0325	AT1G51730	ubiquitin-conjugating enzyme family protein	AT1G51730	AT1G51730	841598	2.38				AT1G80750
259599_at	2.67	1.42	2.38	0.0023	0.0319	SCPL45	SCPL45 (SERINE CARBOXYPEPTIDASE-LIKE 45 PRECURSOR); serine-type carboxypeptidase	AT1G28110	AT1G28110	839704	2.38				AT5G10920
261911_at	2.8	1.55	2.38	0.0152	0.0961	AT1G80750	60S ribosomal protein L7-1	AT1G80750	AT1G80750	844414	2.38				AT4G14440
250403_at	2.77	1.52	2.37	0.0074	0.0632	AT5G10920	putative argininosuccinate lyase	AT5G10920	AT5G10920	830959	2.37				AT1G59610
245612_at	2.23	0.99	2.37	0.0084	0.0683	HCD1	HCD1 (3-HYDROXYACYL-COA DEHYDRATASE 1); carnitine racemase/ catalytic/ dodecenoyl-CoA delta-isomerase	AT4G14440	AT4G14440	827089	2.37				AT2G17560
262077_at	2.98	1.74	2.37	0.0323	0.1458	ADL3	ADL3 (ARABIDOPSIS DYNAMIN-LIKE 3); GTPase	AT1G59610	AT1G59610	842251	2.37				AT1G31780
263074_at	3.13	1.89	2.37	0.0181	0.1062	HMGB4	HMGB4 (HIGH MOBILITY GROUP B 4); DNA binding / chromatin binding / structural constituent of chromatin / transcription factor	AT2G17560	AT2G17560	816263	2.37				AT1G61770
246263_at	2.07	0.82	2.37	0.0074	0.0636	AT1G31780	hypothetical protein	AT1G31780	AT1G31780	840065	2.37				AT5G19510
264427_at	2.77	1.53	2.37	0.0323	0.1459	AT1G61770	DnaJ domain-containing protein	AT1G61770	AT1G61770	842474	2.37				AT4G31700
245949_at	6.7	5.46	2.37	0.0127	0.087	AT5G19510	Elongation factor 1-beta 2	AT5G19510	AT5G19510	832071	2.37				AT5G62350
253487_at	6.64	5.39	2.37	0.0015	0.0242	RPS6	RPS6 (RIBOSOMAL PROTEIN S6); structural constituent of ribosome	AT4G31700	AT4G31700	829298	2.37				AT1G54040
247450_at	6.68	5.43	2.37	0.0036	0.0407	AT5G62350	plant invertase/pectin methylesterase inhibitor superfamily protein	AT5G62350	AT5G62350	836356	2.37				AT3G08580
263174_at	3.08	1.84	2.37	0.0013	0.0228	ESP	ESP (EPITHIOSPECIFIER PROTEIN); enzyme regulator	AT1G54040	AT1G54040	841842	2.37				AT1G65370
258680_at	8.15	6.91	2.37	0.0013	0.0221	AAC1	AAC1 (ADP/ATP CARRIER 1); ATP:ADP antiporter/ binding	AT3G08580	AT3G08580	820005	2.37				AT5G52920
264166_at	2.13	0.89	2.37	0.0004	0.0111	AT1G65370	meprin and TRAF homology domain-containing protein	AT1G65370	AT1G65370	842848	2.37				AT5G58090
248283_at	2.92	1.68	2.37	0.0092	0.0724	PKP-BETA1	PKP-BETA1 (PLASTIDIC PYRUVATE KINASE BETA SUBUNIT 1); pyruvate kinase	AT5G52920	AT5G52920	835369	2.37				AT4G26690
247845_at	2.53	1.29	2.36	0.0035	0.0406	AT5G58090	glucan endo-1,3-beta-glucosidase 6	AT5G58090	AT5G58090	835921	2.36				AT1G53730
253925_at	2.06	0.82	2.36	0.0067	0.0597	SHV3	SHV3 (SHAVEN 3); glycerophosphodiester phosphodiesterase/ kinase	AT4G26690	AT4G26690	828776	2.36				AT5G57490
259958_at	3.32	2.08	2.36	0.0018	0.0276	SRF6	SRF6 (STRUBBELIG-RECEPTOR FAMILY 6); ATP binding / protein binding / protein kinase/ protein serine/threonine kinase	AT1G53730	AT1G53730	841811	2.36				AT2G29980
247923_at	2.4	1.16	2.36	0.0055	0.053	VDAC4	VDAC4 (VOLTAGE DEPENDENT ANION CHANNEL 4); voltage-gated anion channel	AT5G57490	AT5G57490	835853	2.36				AT5G11090
266865_at	5.45	4.21	2.36	0.0372	0.1571	FAD3	FAD3 (FATTY ACID DESATURASE 3); omega-3 fatty acid desaturase	AT2G29980	AT2G29980	817548	2.36				AT5G09660
245905_at	2.11	0.87	2.36	0.0137	0.0906	AT5G11090	serine-rich protein-like protein	AT5G11090	AT5G11090	830977	2.36				AT5G64440
250498_at	5.98	4.75	2.36	0.0031	0.0377	PMDH2	PMDH2 (peroxisomal NAD-malate dehydrogenase 2); malate dehydrogenase	AT5G09660	AT5G09660	830825	2.36				AT1G79970
247262_at	2.24	1	2.36	0.0009	0.0176	AtFAAH	AtFAAH (Arabidopsis thaliana fatty acid amide hydrolase); N-(long-chain-acyl)ethanolamine deacylase/ amidase	AT5G64440	AT5G64440	836565	2.36				AT5G60690
262055_at	2.82	1.58	2.36	0.0055	0.053	AT1G79970	hypothetical protein	AT1G79970	AT1G79970	844337	2.36				AT1G79560
247589_at	3.12	1.88	2.36	0.0006	0.014	REV	REV (REVOLUTA); DNA binding / lipid binding / transcription factor	AT5G60690	AT5G60690	836190	2.36				AT1G19450
262937_at	2.42	1.18	2.35	0.0218	0.1179	FTSH12	FTSH12 (FTSH PROTEASE 12); ATP-dependent peptidase/ ATPase/ metallopeptidase	AT1G79560	AT1G79560	844294	2.35				AT4G25880
260676_at	2.71	1.47	2.35	0.0314	0.1437	AT1G19450	sugar transporter ERD6-like 4	AT1G19450	AT1G19450	838529	2.35				AT1G20823
254045_at	2.12	0.88	2.35	0.0019	0.0278	APUM6	APUM6 (Arabidopsis Pumilio 6); RNA binding / binding	AT4G25880	AT4G25880	828694	2.35				AT3G50260
256093_at	2.91	1.67	2.35	0.0118	0.0834	AT1G20823	RING-H2 finger protein ATL80	AT1G20823	AT1G20823	838674	2.35				AT1G04140
252214_at	2.53	1.29	2.35	0.0025	0.0335	CEJ1	CEJ1 (COOPERATIVELY REGULATED BY ETHYLENE AND JASMONATE 1); DNA binding / transcription factor	AT3G50260	AT3G50260	824188	2.35				AT2G37250
264329_at	1.98	0.75	2.35	0.0082	0.0675	AT1G04140	transducin/WD-40 repeat-containing protein	AT1G04140	AT1G04140	839272	2.35				AT5G58930
265958_at	2.44	1.21	2.35	0.0342	0.1502	ADK	ADK (ADENOSINE KINASE); adenylate kinase/ nucleotide kinase	AT2G37250	AT2G37250	818302	2.35				AT5G23140
247770_at	3.07	1.84	2.35	0.0325	0.1465	AT5G58930	hypothetical protein	AT5G58930	AT5G58930	836010	2.35				AT3G09740
249873_at	2.24	1.01	2.35	0.0041	0.0445	NCLPP7	NCLPP7 (NUCLEAR-ENCODED CLP PROTEASE P7); serine-type endopeptidase	AT5G23140	AT5G23140	832378	2.35				AT2G03240
258717_at	3.22	1.99	2.35	0.001	0.0195	SYP71	SYP71 (SYNTAXIN OF PLANTS 71); protein transporter	AT3G09740	AT3G09740	820132	2.35				AT3G59760
266732_at	3.19	1.96	2.34	0.0007	0.0154	AT2G03240	EXS (ERD1/XPR1/SYG1) family protein	AT2G03240	AT2G03240	814853	2.34				ATCG00560
251487_at	2.54	1.31	2.34	0.0048	0.0488	OASC	OASC (O-ACETYLSERINE (THIOL) LYASE ISOFORM C); ATP binding / cysteine synthase	AT3G59760	AT3G59760	825145	2.34				AT1G62360
245022_at	3.06	1.83	2.34	0.007	0.0614	psbL	PSII reaction center subunit XII		ATCG00560	844751	2.34				AT2G42590
260632_at	2.23	1	2.34	0.0057	0.0543	STM	STM (SHOOT MERISTEMLESS); transcription factor	AT1G62360	AT1G62360	842534	2.34				AT5G38470
263494_at	4.82	3.59	2.34	0.0231	0.1219	GRF9	GRF9 (GENERAL REGULATORY FACTOR 9); calcium ion binding / protein binding / protein phosphorylated amino acid binding	AT2G42590	AT2G42590	818859	2.34				AT2G43530
249512_at	4.22	3	2.34	0.0024	0.0323	RAD23D	ubiquitin receptor RAD23d	AT5G38470	AT5G38470	833835	2.34				AT2G36835
260541_at	5.86	4.64	2.34	0.0097	0.075	AT2G43530	defensin-like protein 194	AT2G43530	AT2G43530	818954	2.34				AT3G53740
263842_at	3.25	2.03	2.34	0.0024	0.0322	AT2G36835	hypothetical protein	AT2G36835	AT2G36835	818256	2.34				AT1G28280
251926_at	5.95	4.72	2.34	0.0004	0.011	AT3G53740	60S ribosomal protein L36-2	AT3G53740	AT3G53740	824541	2.34				AT3G18680
245666_at	2.3	1.08	2.34	0.0008	0.0171	AT1G28280	VQ motif-containing protein	AT1G28280	AT1G28280	839722	2.34				AT2G32090
257756_at	5.08	3.85	2.34	0.0015	0.0242	AT3G18680	uridylate kinase-like protein	AT3G18680	AT3G18680	821399	2.34				AT5G27470
265673_at	2.24	1.02	2.34	0.001	0.0196	AT2G32090	lactoylglutathione lyase / glyoxalase I family protein	AT2G32090	AT2G32090	817769	2.34				AT1G14450
246780_at	5.07	3.84	2.34	0.0192	0.1098	AT5G27470	seryl-tRNA synthetase / serine--tRNA ligase	AT5G27470	AT5G27470	832806	2.34				AT2G36910
261489_at	4.57	3.35	2.33	0.0005	0.0123	AT1G14450	NADH dehydrogenase (ubiquinone)	AT1G14450	AT1G14450	838007	2.33				AT1G75280
263865_at	2.94	1.72	2.33	0.001	0.0197	ABCB1	ABCB1 (ATP BINDING CASSETTE SUBFAMILY B1); ATPase, coupled to transmembrane movement of substances / auxin efflux transmembrane transporter/ calmodulin binding	AT2G36910	AT2G36910	818265	2.33				AT5G22060
256454_at	3.51	2.29	2.33	0.0082	0.0676	AT1G75280	putative Isoflavone reductase	AT1G75280	AT1G75280	843865	2.33				AT2G25060
245686_at	3.68	2.46	2.33	0.0361	0.155	J2	ATJ2; protein binding	AT5G22060	AT5G22060	832267	2.33				AT1G80770
264377_at	2.84	1.62	2.33	0.0006	0.0137	ENODL14	early nodulin-like protein 14	AT2G25060	AT2G25060	817044	2.33				AT2G27830
261882_at	2.14	0.92	2.33	0.019	0.1092	PDE318	PDE318 (pigment defective 318); GTP binding	AT1G80770	AT1G80770	844416	2.33				AT5G66320
266259_at	3.38	2.16	2.33	0.0013	0.0221	AT2G27830	hypothetical protein	AT2G27830	AT2G27830	817330	2.33				AT5G04720
247086_at	2.27	1.05	2.33	0.015	0.0953	GATA5	GATA transcription factor 5	AT5G66320	AT5G66320	836764	2.33				AT5G49810
250829_at	4.66	3.44	2.33	0.0048	0.049	ADR1-L2	ADR1-L2 (ADR1-like 2); ATP binding / nucleoside-triphosphatase/ nucleotide binding / protein binding	AT5G04720	AT5G04720	830350	2.33				AT1G62430
248576_at	1.99	0.77	2.33	0.0007	0.0161	MMT	MMT; S-adenosylmethionine-dependent methyltransferase	AT5G49810	AT5G49810	835044	2.33				AT3G58830
260636_at	2.26	1.04	2.33	0.0036	0.041	ATCDS1	ATCDS1; phosphatidate cytidylyltransferase	AT1G62430	AT1G62430	842541	2.33				AT3G13200
251546_at	2.2	0.98	2.33	0.0005	0.0123	AT3G58830	haloacid dehalogenase-like hydrolase domain-containing protein	AT3G58830	AT3G58830	825052	2.33				AT5G12310
257192_at	3.24	2.02	2.33	0.0179	0.1056	EMB2769	EMB2769 (EMBRYO DEFECTIVE 2769)	AT3G13200	AT3G13200	820510	2.33				AT4G22750
245207_at	2.16	0.94	2.33	0.0038	0.042	AT5G12310	RING/U-box superfamily protein	AT5G12310	AT5G12310	831106	2.33				AT2G26910
254279_at	2.69	1.47	2.32	0.0053	0.0521	SMO1-3	SMO1-3 (STEROL 4-ALPHA METHYL OXIDASE 1-3); 4,4-dimethyl-9beta,19-cyclopropylsterol-4alpha-methyl oxidase/ catalytic	AT4G22750; AT4G22753	AT4G22750; AT4G22753	828372; 828373	2.32				AT5G12210
266856_at	2.5	1.28	2.32	0.0026	0.0338	PDR4	PDR4 (PLEIOTROPIC DRUG RESISTANCE 4); ATPase, coupled to transmembrane movement of substances	AT2G26910	AT2G26910	817232	2.32				AT1G52190
250313_at	2.55	1.33	2.32	0.0004	0.0115	RGTB1	RAB geranylgeranyl transferase beta subunit 1	AT5G12210	AT5G12210	831094	2.32				AT1G24360
259839_at	3.62	2.41	2.32	0.0134	0.0895	AT1G52190	nitrate transporter 1.11	AT1G52190	AT1G52190	841649	2.32				AT2G28800
265026_at	6.54	5.32	2.32	0.0018	0.0274	AT1G24360	3-oxoacyl-[acyl-carrier-protein] reductase	AT1G24360	AT1G24360	839053	2.32				AT3G18780
266224_at	5.35	4.13	2.32	0.0135	0.09	ALB3	ALB3 (ALBINO 3); P-P-bond-hydrolysis-driven protein transmembrane transporter	AT2G28800	AT2G28800	817429	2.32				AT5G14320
257749_at	7.93	6.72	2.32	0.0007	0.0162	ACT2	ACT2 (ACTIN 2); structural constituent of cytoskeleton	AT3G18780	AT3G18780	821411	2.32				AT5G42030
250190_at	7.34	6.12	2.32	0.0019	0.0281	AT5G14320	30S ribosomal protein S13	AT5G14320	AT5G14320	831282	2.32				AT4G22570
249231_at	2.47	1.25	2.32	0.0159	0.0985	ABIL4	ABIL4 (ABL INTERACTOR-LIKE PROTEIN 4)	AT5G42030	AT5G42030	834208	2.32				AT3G23640
254328_at	2.38	1.17	2.32	0.0024	0.0325	APT3	APT3 (ADENINE PHOSPHORIBOSYL TRANSFERASE 3); adenine phosphoribosyltransferase	AT4G22570	AT4G22570	828353	2.32				AT5G52580
258109_at	2.84	1.63	2.32	0.0012	0.0213	HGL1	HGL1 (heteroglycan glucosidase 1); hydrolase, hydrolyzing O-glycosyl compounds	AT3G23640	AT3G23640	821944	2.32				AT3G26650
248313_at	2.78	1.57	2.32	0.0004	0.0119	AT5G52580	RabGAP/TBC domain-containing protein	AT5G52580	AT5G52580	835335	2.32				AT3G16770
257807_at	8.96	7.75	2.32	0.0027	0.0345	GAPA	GAPA (GLYCERALDEHYDE 3-PHOSPHATE DEHYDROGENASE A SUBUNIT); glyceraldehyde-3-phosphate dehydrogenase/ protein binding	AT3G26650	AT3G26650	822277	2.32				AT4G20480
258434_at	6.67	5.46	2.31	0.0042	0.045	ATEBP	ATEBP (ETHYLENE-RESPONSIVE ELEMENT BINDING PROTEIN); DNA binding / protein binding / transcription activator/ transcription factor	AT3G16770	AT3G16770	820929	2.31				AT3G25910
254481_at	2.73	1.52	2.31	0.0119	0.0838	AT4G20480	putative endonuclease or glycosyl hydrolase	AT4G20480	AT4G20480	827796	2.31				AT1G09060
258061_at	3.61	2.4	2.31	0.0035	0.0404	AT3G25910	hypothetical protein	AT3G25910	AT3G25910	822188	2.31				AT3G61860
264649_at	2.45	1.24	2.31	0.0025	0.0333	AT1G09060; GRF8	JmjC domain protein JMJ24; 14-3-3-like protein GF14 kappa	AT1G09060	AT1G09060	836668; 837427	2.31				AT5G66140
251242_at	4.16	2.95	2.31	0.0334	0.1484	RSP31	RSP31; RNA binding / nucleic acid binding / nucleotide binding	AT3G61860	AT3G61860	825359	2.31				AT1G64790
247080_at	2.23	1.03	2.31	0.001	0.0195	PAD2	PAD2 (PROTEASOME ALPHA SUBUNIT D 2); endopeptidase/ peptidase/ threonine-type endopeptidase	AT5G66140	AT5G66140	836746	2.31				AT5G60540
262859_at	1.9	0.7	2.31	0.0008	0.0173	ILA	protein ILITYHIA	AT1G64790	AT1G64790	842787	2.31				AT1G09570
247641_at	3.54	2.34	2.31	0.0014	0.0235	PDX2	PDX2 (PYRIDOXINE BIOSYNTHESIS 2); glutaminase/ glutaminyl-tRNA synthase (glutamine-hydrolyzing)/ protein heterodimerization	AT5G60540	AT5G60540	836175	2.31				AT1G72150
264508_at	2.18	0.98	2.3	0.0038	0.0423	PHYA	PHYA (PHYTOCHROME A); G-protein coupled photoreceptor/ protein histidine kinase/ red or far-red light photoreceptor/ signal transducer	AT1G09570	AT1G09570	837483	2.3				AT2G47170
259803_at	4.55	3.34	2.3	0.0054	0.0522	PATL1	PATL1 (PATELLIN 1); transporter	AT1G72150	AT1G72150	843546	2.3				AT2G40300
263321_at	6.42	5.21	2.3	0.0009	0.0183	ARF1A1C	ARF1A1C; GTP binding / phospholipase activator/ protein binding	AT2G47170	AT2G47170	819330	2.3				AT3G10230
263831_at	2.95	1.75	2.3	0.014	0.0914	ATFER4	ATFER4 (ferritin 4); binding / ferric iron binding / oxidoreductase/ transition metal ion binding	AT2G40300	AT2G40300	818622	2.3				AT5G10810
259140_at	1.82	0.62	2.3	0.0131	0.0883	LYC	LYC (LYCOPENE CYCLASE); lycopene beta cyclase	AT3G10230	AT3G10230	820185	2.3				AT4G32470
250406_at	2.5	1.29	2.3	0.0009	0.0179	ER	ATER	AT5G10810	AT5G10810	830948	2.3				AT2G15400
253436_at	5.64	4.43	2.3	0.0456	0.175	AT4G32470	Cytochrome bd ubiquinol oxidase	AT4G32470	AT4G32470	829382	2.3				AT2G37110
263564_s_at	2.75	1.54	2.3	0.0033	0.0389	NRPB3	NRPB3; DNA binding / DNA-directed RNA polymerase/ protein dimerization	AT2G15400; AT2G15430	AT2G15400; AT2G15430	816032; 816035	2.3				AT3G05580
265446_at	4.93	3.73	2.3	0.0074	0.0637	AT2G37110	PLAC8 domain-containing protein	AT2G37110	AT2G37110	818287	2.3				AT3G57785
259109_at	1.94	0.74	2.3	0.0034	0.04	AT3G05580	serine/threonine-protein phosphatase PP1 isozyme 9	AT3G05580	AT3G05580	819724	2.3				AT1G12910
251602_at	2.94	1.74	2.3	0.0434	0.1705	AT3G57785	hypothetical protein	AT3G57785	AT3G57785	824948	2.3				AT2G35050
261202_at	3.01	1.81	2.3	0.0029	0.0359	ATAN11	ATAN11 (ANTHOCYANIN11); nucleotide binding	AT1G12910	AT1G12910	837849	2.3				AT3G22950
267422_at	3.11	1.91	2.3	0.0005	0.0136	AT2G35050	protein kinase family protein	AT2G35050	AT2G35050	818070	2.3				AT4G26090
256838_at	3.31	2.11	2.3	0.0406	0.1648	ATARFC1	ATARFC1 (ADP-ribosylation factor C1); GTP binding	AT3G22950	AT3G22950	821868	2.3				AT2G40510
253997_at	2.12	0.92	2.3	0.0015	0.0247	RPS2	RPS2 (RESISTANT TO P. SYRINGAE 2); protein binding	AT4G26090	AT4G26090	828715	2.3				AT1G18470
255819_s_at	5.18	3.98	2.3	0.0011	0.0206	AT2G40510; AT2G40590	40S ribosomal protein S26-2; 40S ribosomal protein S26-1	AT2G40510; AT2G40590	AT2G40510; AT2G40590	818646; 818654	2.3				AT1G34750
261677_at	1.88	0.68	2.3	0.0008	0.0171	AT1G18470	transmembrane Fragile-X-F-associated protein	AT1G18470	AT1G18470	838427	2.3				AT1G20110
262408_at	1.77	0.57	2.3	0.0041	0.0444	AT1G34750	putative protein phosphatase 2C 10	AT1G34750	AT1G34750	840379	2.3				AT3G58470
261231_at	3.41	2.21	2.3	0.0017	0.0266	AT1G20110	RING/FYVE/PHD zinc finger-containing protein	AT1G20110	AT1G20110	838600	2.3				AT3G49670
251537_at	2	0.8	2.3	0.0014	0.0238	AT3G58470	nucleic acid binding / methyltransferase	AT3G58470	AT3G58470	825016	2.3				AT1G12780
252272_at	2.25	1.05	2.3	0.0013	0.0225	BAM2	BAM2 (BARELY ANY MERISTEM 2); ATP binding / protein binding / protein kinase/ protein serine/threonine kinase	AT3G49670	AT3G49670	824129	2.3				AT4G37470
261211_at	2.68	1.48	2.29	0.0152	0.0962	UGE1	UGE1 (UDP-D-glucose/UDP-D-galactose 4-epimerase 1); UDP-glucose 4-epimerase/ protein dimerization	AT1G12780	AT1G12780	837834	2.29				AT4G37800
253053_at	3.59	2.4	2.29	0.0246	0.1258	AT4G37470	probable esterase KAI2	AT4G37470	AT4G37470	829902	2.29				AT3G62580
253040_at	2.53	1.33	2.29	0.0161	0.099	XTH7	xyloglucan endotransglucosylase/hydrolase protein 7	AT4G37800	AT4G37800	829936	2.29				AT5G54510
251222_at	2.94	1.75	2.29	0.0055	0.053	AT3G62580	Late embryogenesis abundant protein (LEA) family protein	AT3G62580	AT3G62580	825432	2.29				AT4G27700
248163_at	2	0.81	2.29	0.0006	0.0141	DFL1	DFL1 (DWARF IN LIGHT 1); indole-3-acetic acid amido synthetase	AT5G54510	AT5G54510	835539	2.29				AT3G20510
253860_at	2.65	1.46	2.29	0.0154	0.0971	AT4G27700	rhodanese-like domain-containing protein	AT4G27700	AT4G27700	828884	2.29				AT1G71980
257088_at	3.75	2.55	2.29	0.0018	0.0268	AT3G20510	transmembrane protein 14C	AT3G20510	AT3G20510	821597	2.29				AT5G12130
260168_at	2.27	1.08	2.29	0.0027	0.0348	AT1G71980	receptor homology-transmembrane-RING H2 domain protein RMR2	AT1G71980	AT1G71980	843529	2.29				AT2G02810
250315_at	2.43	1.23	2.29	0.0009	0.0179	PDE149	PDE149 (PIGMENT DEFECTIVE 149)	AT5G12130	AT5G12130	831086	2.29				AT5G44130
267483_at	2.27	1.08	2.29	0.0026	0.0337	UTR1	UTR1 (UDP-GALACTOSE TRANSPORTER 1); UDP-galactose transmembrane transporter/ UDP-glucose transmembrane transporter/ pyrimidine nucleotide sugar transmembrane transporter	AT2G02810	AT2G02810	814811	2.29				AT3G53430
249037_at	2.61	1.41	2.29	0.0032	0.0385	FLA13	FLA13 (FASCICLIN-LIKE ARABINOGALACTAN PROTEIN 13 PRECURSOR)	AT5G44130	AT5G44130	834436	2.29				AT1G42960
251938_at	6.44	5.25	2.29	0.0016	0.025	AT3G53430	60S ribosomal protein L12-2	AT3G53430	AT3G53430	824511	2.29				AT3G05060
259627_at	5.73	4.54	2.29	0.0214	0.1168	AT1G42960	chloroplast inner membrane localized protein	AT1G42960	AT1G42960	840894	2.29				AT1G06290
259311_at	2.92	1.72	2.29	0.0005	0.0131	AT3G05060	putative SAR DNA-binding protein	AT3G05060	AT3G05060	819668	2.29				AT1G63660
260789_s_at	2.38	1.19	2.29	0.0004	0.012	ACX3	ACX3 (ACYL-COA OXIDASE 3); acyl-CoA oxidase	AT1G06290; AT3G06690	AT1G06290; AT3G06690	819854; 837140	2.29				AT4G37910
260294_at	3.03	1.83	2.29	0.0022	0.031	AT1G63660	putative GMP synthase / glutamine amidotransferase	AT1G63660	AT1G63660	842670	2.29				AT2G32580
253013_at	4.05	2.86	2.29	0.0009	0.0184	mtHsc70-1	mtHsc70-1 (mitochondrial heat shock protein 70-1); ATP binding	AT4G37910	AT4G37910	829947	2.29				AT3G04470
267060_at	1.58	0.39	2.28	0.0016	0.0258	AT2G32580	hypothetical protein	AT2G32580	AT2G32580	817818	2.28				AT2G36460
258568_at	2.31	1.12	2.28	0.0407	0.1648	AT3G04470	ankyrin repeat-containing protein	AT3G04470	AT3G04470	819603	2.28				AT1G54520
263921_at	3.02	1.83	2.28	0.0027	0.0348	AT2G36460	fructose-bisphosphate aldolase 6	AT2G36460	AT2G36460	818220	2.28				AT1G20696
262955_at	3.02	1.83	2.28	0.0009	0.0185	AT1G54520	hypothetical protein	AT1G54520	AT1G54520	841894	2.28				AT5G41210
256092_at	6.41	5.22	2.28	0.0081	0.067	HMGB3	HMGB3 (HIGH MOBILITY GROUP B 3); DNA binding / chromatin binding / structural constituent of chromatin / transcription factor	AT1G20696	AT1G20696	838659	2.28				AT3G19910
249291_at	3.41	2.22	2.28	0.0058	0.0544	ATGSTT1	ATGSTT1 (GLUTATHIONE S-TRANSFERASE THETA 1); glutathione transferase	AT5G41210	AT5G41210	834123	2.28				AT3G11730
257967_at	3.08	1.9	2.27	0.0156	0.0975	AT3G19910	E3 ubiquitin ligase BIG BROTHER-like protein	AT3G19910	AT3G19910	821529	2.27				AT1G57750
258730_at	3.91	2.72	2.27	0.0015	0.0242	ATFP8	ATFP8; GTP binding / GTP-dependent protein binding / myosin XI tail binding	AT3G11730	AT3G11730	820345	2.27				AT5G12150
246380_at	1.91	0.73	2.27	0.0013	0.0224	CYP96A15	CYP96A15 (CYTOCHROME P450 96 A1); midchain alkane hydroxylase/ oxygen binding	AT1G57750	AT1G57750	842150	2.27				AT4G27720
250305_at	3.43	2.25	2.27	0.0007	0.0163	AT5G12150	Rho GTPase activation protein with PH domain	AT5G12150	AT5G12150	831088	2.27				AT3G53970
253891_at	4.38	3.2	2.27	0.003	0.037	AT4G27720	major facilitator protein	AT4G27720	AT4G27720	828886	2.27				AT1G33760
251917_at	1.87	0.69	2.27	0.0178	0.1054	AT3G53970	probable proteasome inhibitor	AT3G53970	AT3G53970	824564	2.27				AT2G17420
261984_at	3.48	2.3	2.27	0.0006	0.0144	AT1G33760	ethylene-responsive transcription factor ERF022	AT1G33760	AT1G33760	840267	2.27				AT1G16610
264904_s_at	4.12	2.94	2.27	0.026	0.1297	NTRA	NTRA (NADPH-DEPENDENT THIOREDOXIN REDUCTASE A); thioredoxin-disulfide reductase	AT2G17420; AT4G35460	AT2G17420; AT4G35460	816248; 829698	2.27				AT1G20810
246324_at	2.25	1.07	2.27	0.0208	0.1147	SR45	SR45; RNA binding / protein binding	AT1G16610	AT1G16610	838230	2.27				AT3G57050
256088_at	2.05	0.87	2.27	0.0012	0.0217	AT1G20810	peptidyl-prolyl cis-trans isomerase FKBP18	AT1G20810	AT1G20810	838672	2.27				AT3G13310
251666_at	2.98	1.8	2.27	0.0092	0.0727	CBL	CBL (cystathionine beta-lyase); cystathionine beta-lyase	AT3G57050	AT3G57050	824872	2.27				AT3G12110
257654_at	2.09	0.91	2.27	0.0076	0.0643	AT3G13310	chaperone DnaJ-domain containing protein	AT3G13310	AT3G13310	820531	2.27				AT4G22930
256275_at	1.86	0.68	2.27	0.0044	0.0462	ACT11	ACT11 (actin-11); structural constituent of cytoskeleton	AT3G12110	AT3G12110	820385	2.27				AT1G30620
254267_at	3.28	2.1	2.26	0.019	0.1092	PYR4	PYR4 (PYRIMIDIN 4); dihydroorotase/ hydrolase/ hydrolase, acting on carbon-nitrogen (but not peptide) bonds, in cyclic amides	AT4G22930	AT4G22930	828392	2.26				AT2G01300
263221_at	2.86	1.68	2.26	0.0009	0.0181	MUR4	MUR4 (MURUS 4); UDP-arabinose 4-epimerase/ catalytic	AT1G30620	AT1G30620	839942	2.26				AT4G30910
265732_at	2.55	1.37	2.26	0.001	0.0192	AT2G01300	hypothetical protein	AT2G01300	AT2G01300	814658	2.26				AT5G28840
253602_s_at	3.01	1.83	2.26	0.0199	0.1122	AT4G30910; AT4G30920	cytosol aminopeptidase family protein; leucine aminopeptidase 2	AT4G30910; AT4G30920	AT4G30910; AT4G30920	829215; 829216	2.26				AT5G42765
246051_at	2.81	1.64	2.26	0.0099	0.0757	GME	GME (GDP-D-MANNOSE 3',5'-EPIMERASE); GDP-mannose 3,5-epimerase/ NAD or NADH binding / catalytic	AT5G28840	AT5G28840	833002	2.26				AT2G45770
249162_at	2.55	1.38	2.26	0.0014	0.0234	AT5G42765	hypothetical protein	AT5G42765	AT5G42765	834286	2.26				AT2G34480
266867_at	2.64	1.47	2.26	0.0014	0.0234	CPFTSY	CPFTSY; 7S RNA binding / GTP binding / nucleoside-triphosphatase/ nucleotide binding	AT2G45770	AT2G45770	819185	2.26				AT4G13430
267007_at	8.23	7.06	2.26	0.0019	0.028	AT2G34480	60S ribosomal protein L18a-2	AT2G34480	AT2G34480	818011	2.26				AT3G46060
254742_at	6.16	4.99	2.26	0.0442	0.1724	IIL1	IIL1 (ISOPROPYL MALATE ISOMERASE LARGE SUBUNIT 1); 4 iron, 4 sulfur cluster binding / hydro-lyase/ lyase	AT4G13430	AT4G13430	826975	2.26				AT3G16250
252514_at	2.38	1.2	2.25	0.0012	0.0214	ATRAB8A	ATRAB8A; GTP binding	AT3G46060	AT3G46060	823749	2.25				AT3G16000
258055_at	4.01	2.84	2.25	0.0049	0.0494	NDF4	NDF4 (NDH-DEPENDENT CYCLIC ELECTRON FLOW 1); electron carrier/ iron-sulfur cluster binding	AT3G16250	AT3G16250	820871	2.25				AT2G02960
258333_at	3.94	2.76	2.25	0.0018	0.0268	MFP1	MFP1 (MAR BINDING FILAMENT-LIKE PROTEIN 1); DNA binding	AT3G16000	AT3G16000	820845	2.25				AT5G36170
266791_at	2.29	1.12	2.25	0.0103	0.0772	AT2G02960	RING/FYVE/PHD zinc finger-containing protein	AT2G02960	AT2G02960	814825	2.25				AT1G68670
249691_at	3.14	1.97	2.25	0.0086	0.0696	HCF109	HCF109 (HIGH CHLOROPHYLL FLUORESCENT 109); translation release factor/ translation release factor, codon specific	AT5G36170	AT5G36170	833614	2.25				AT1G78240
262284_at	3.29	2.12	2.25	0.0014	0.0232	AT1G68670	nitrate-inducible, GARP-type transcriptional repressor 1-like protein	AT1G68670	AT1G68670	843197	2.25				AT5G11250
260800_at	4.41	3.24	2.25	0.0009	0.018	TSD2	TSD2 (TUMOROUS SHOOT DEVELOPMENT 2); methyltransferase	AT1G78240	AT1G78240	844160	2.25				AT4G24370
250419_at	1.8	0.64	2.25	0.023	0.1217	AT5G11250	TIR-NBS-LRR class disease resistance protein	AT5G11250	AT5G11250	830995	2.25				AT1G71790
254161_at	1.99	0.82	2.25	0.0198	0.1117	AT4G24370	protein POSITIVE REGULATOR OF SKD1	AT4G24370	AT4G24370	828539	2.25				AT3G45600
[truncated: 727 more rows]

## Sheet: Auxin related
	Gene Symbol	Di19 Avg (log2)	WT Avg (log2)	Description
	NIT2	6.51	2.11	Indole-3-acetonitrile nitrilase/ indole-3-acetonitrile nitrile hydratase
	AT1G56220	5.37	1.28	dormancy/auxin associated protein
	IAA9	5.34	1.29	INDOLE-3-ACETIC ACID INDUCIBLE 9; transcription factor
	IAA8	5.77	2.87	INDOLE-3-ACETIC ACID INDUCIBLE 8; transcription factor
	ARF2	4.15	1.44	AUXIN RESPONSE FACTOR 2; protein binding / transcription factor
	AT5G35735	7.32	4.71	putative auxin-responsive protein
	AUX1	3.25	1.41	AUXIN RESISTANT 1; amino acid transmembrane transporter/ auxin binding / auxin influx transmembrane transporter/ transporter
	AXR1	2.96	1.26	AXR1 (AUXIN RESISTANT 1); small protein activating enzyme
	AFB5	2.5	0.9	AFB5 (Auxin F-Box protein 5); ubiquitin-protein ligase
	ILR3	3.87	2.35	ILR3 (iaa-leucine resistant3); DNA binding / transcription factor
	ABCB19	2.95	1.6	ABCB19; ATPase, coupled to transmembrane movement of substances / auxin efflux transmembrane transporter
	PIN4	2.59	1.26	PIN4 (PIN-FORMED 4); auxin:hydrogen symporter/ transporter
	IBR10	2.13	0.82	IBR10 (INDOLE-3-BUTYRIC ACID RESPONSE 10); catalytic/ dodecenoyl-CoA delta-isomerase
	TIR1	2.73	1.44	TIR1 (TRANSPORT INHIBITOR RESPONSE 1); auxin binding / protein binding / ubiquitin-protein ligase
	ABCB1	2.94	1.72	ABCB1 (ATP BINDING CASSETTE SUBFAMILY B1); ATPase, coupled to transmembrane movement of substances / auxin efflux transmembrane transporter/ calmodulin binding
	DFL1	2	0.81	DFL1 (DWARF IN LIGHT 1); indole-3-acetic acid amido synthetase
	AT1G21130	1.58	0.43	Indole glucosinolate O-methyltransferase 4
	AMI1	5.03	3.9	AMI1 (AMIDASE 1); amidase/ hydrolase, acting on carbon-nitrogen (but not peptide) bonds / indoleacetamide hydrolase
	AT2G46230	4.32	3.24	PIN domain-containing protein
	AT1G76520	2.57	1.52	auxin efflux carrier family protein
	SAUR68	0.25	1.37	SAUR68 (SMALL AUXIN UPREGULATED 68)
	AT3G09870	3.39	4.65	SAUR-like auxin-responsive protein
	IAA5	0.6	1.89	IAA5 (INDOLE-3-ACETIC ACID INDUCIBLE 5); transcription factor
	ILL5	3.46	6.37	ILL5; IAA-amino acid conjugate hydrolase/ metallopeptidase
	CYP71A13	0.86	4.72	CYP71A13 (cytochrome P450, family 71, subfamily A, polypeptide 13); indoleacetaldoxime dehydratase/ oxygen binding
