# Supplementary material for: Drought‐induced protein (Di19‐3) plays a role in auxin signaling by interacting with IAA14 in Arabidopsis
Source: Plant Direct. 2020 Jun 21;4(6):e00234. doi: 10.1002/pld3.234 (PMC7306619; doi:10.1002/pld3.234)
Supplement: Supplementary file 3 — File S3 [file PLD3-4-e00234-s003.xlsx]

## Sheet: KEGG_pathways_enrichment
Type	Term	Description	Count	%	PValue	OddsRatio	Genes	ListTotal	PopHits	PopTotal	FoldChange	Bonferroni	Benjamini	FDR
KEGG	ath03050	Proteasome	33	3.40557	1.15033e-05	2.7934	AT1G13060,AT1G20200,AT1G21720,AT1G29150,AT1G53750,AT1G53780,AT1G64750,AT1G67250,AT2G05840,AT2G20580,AT2G27020,AT3G14290,AT3G22110,AT3G26340,AT3G27430,AT3G51260,AT3G53970,AT3G60820,AT4G14800,AT4G24820,AT4G31300,AT4G38630,AT5G05780,AT5G09900,AT5G19990,AT5G20000,AT5G35590,AT5G38650,AT5G40580,AT5G42790,AT5G45620,AT5G58290,AT5G66140	969	58	4797	2.81664	0.000115033	0.000336927	0.000115033
KEGG	ath00020	Citrate cycle (TCA cycle)	32	3.30237	8.35394e-05	2.48605	AT1G01090,AT1G04410,AT1G09430,AT1G10670,AT1G30120,AT1G34430,AT1G53240,AT1G59900,AT1G65930,AT2G05710,AT2G20420,AT2G22780,AT2G34590,AT2G42790,AT2G44350,AT2G47510,AT3G06650,AT3G15020,AT3G25860,AT3G27380,AT3G47520,AT3G55410,AT4G26970,AT4G35260,AT4G35830,AT4G37870,AT5G03290,AT5G08300,AT5G09660,AT5G49460,AT5G50850,AT5G50950	969	63	4797	2.51452	0.000835394	0.00111552	0.000380859
KEGG	ath04145	Phagosome	37	3.81837	0.000143225	2.22103	AT1G04820,AT1G09210,AT1G12840,AT1G20010,AT1G20090,AT1G20260,AT1G50010,AT1G56340,AT1G71010,AT1G76030,AT1G78900,AT2G16510,AT2G18710,AT2G29550,AT2G34250,AT3G01390,AT3G16100,AT3G42050,AT3G48570,AT4G11150,AT4G14960,AT4G24920,AT4G34720,AT4G35020,AT4G38510,AT4G38920,AT4G39080,AT5G12250,AT5G19770,AT5G19780,AT5G23860,AT5G44340,AT5G50460,AT5G61790,AT5G62690,AT5G62700,AT5G62880	969	82	4797	2.23375	0.00143225	0.00111552	0.000380859
KEGG	ath00710	Carbon fixation in photosynthetic organisms	33	3.40557	0.000152343	2.34262	AT1G04410,AT1G12900,AT1G13440,AT1G17290,AT1G42970,AT1G53240,AT1G53310,AT1G56190,AT1G72330,AT1G79550,AT1G79750,AT2G01140,AT2G13560,AT2G21170,AT2G21330,AT2G22780,AT2G36460,AT3G04120,AT3G12780,AT3G15020,AT3G26650,AT3G47520,AT3G52930,AT3G54050,AT3G55440,AT3G60750,AT4G37870,AT4G38970,AT5G09660,AT5G11670,AT5G19550,AT5G58330,AT5G61410	969	69	4797	2.36761	0.00152343	0.00111552	0.000380859
KEGG	ath00196	Photosynthesis - antenna proteins	16	1.65119	0.000509366	3.41625	AT1G15820,AT1G19150,AT1G29910,AT1G29920,AT1G29930,AT1G61520,AT2G05070,AT2G05100,AT2G34420,AT2G34430,AT3G08940,AT3G47470,AT3G54890,AT4G10340,AT5G01530,AT5G54270	969	22	4797	3.60034	0.00509366	0.00298383	0.00101873
KEGG	ath00860	Porphyrin and chlorophyll metabolism	24	2.47678	0.000712987	2.45975	AT1G03475,AT1G04620,AT1G08520,AT1G09940,AT1G19670,AT1G58290,AT1G69740,AT1G74470,AT2G40490,AT3G14930,AT3G48730,AT3G51820,AT3G56940,AT4G13250,AT4G25080,AT4G27440,AT4G37000,AT5G08280,AT5G13630,AT5G26030,AT5G26710,AT5G54190,AT5G63570,AT5G64050	969	47	4797	2.5279	0.00712987	0.00318374	0.00108698
KEGG	ath00630	Glyoxylate and dicarboxylate metabolism	32	3.30237	0.000760889	2.11158	AT1G04410,AT1G11860,AT1G20620,AT1G32470,AT1G53240,AT1G68010,AT1G79870,AT1G80380,AT2G05710,AT2G13360,AT2G22780,AT2G26080,AT2G35120,AT2G35370,AT2G42790,AT2G44350,AT3G14415,AT3G14420,AT3G15020,AT3G17820,AT3G47520,AT4G13890,AT4G13930,AT4G26970,AT4G32520,AT4G33010,AT4G35830,AT5G04140,AT5G09660,AT5G14780,AT5G37600,AT5G47435	969	74	4797	2.14074	0.00760889	0.00318374	0.00108698
KEGG	ath00780	Biotin metabolism	8	0.825593	0.0493098	2.48855	AT1G24360,AT1G74960,AT2G05990,AT2G22230,AT2G43360,AT3G03980,AT5G10160,AT5G46290	969	14	4797	2.82884	0.493098	0.180534	0.0616373

## Sheet: Perturbed metabolic pathways
ID	Name
PWY-5041	<i>S</i>-adenosyl-L-methionine cycle II
PWY-7219	adenosine ribonucleotides <i>de novo</i> biosynthesis
CALVIN-PWY	Calvin-Benson-Bassham cycle
PWY-5176	coumarin biosynthesis (via 2-coumarate)
PWY66-162	ethanol degradation IV
PWY-5034	GA<sub>12</sub> biosynthesis
PWY-6901	glucose and xylose degradation
PWY-5267	glucosinolate breakdown
PWY-6684	glucosinolate breakdown (via thiocyanate-forming protein)
HEME-BIOSYNTHESIS-II	heme biosynthesis from uroporphyrinogen-III I
PWY-1081	homogalacturonan degradation
PWY-6785	hydrogen production VIII
PWY-5905	hypusine biosynthesis
PWYQT-4476	indole glucosinolate breakdown (insect chewing induced)
PWY-581	indole-3-acetate biosynthesis II
PWY-5995	linoleate biosynthesis I (plants)
METHIONINE-DEG1-PWY	methionine degradation I (to homocysteine)
PWY-5083	NAD/NADH phosphorylation and dephosphorylation
PHOTOALL-PWY	oxygenic photosynthesis
PENTOSE-P-PWY	pentose phosphate pathway
NONOXIPENT-PWY	pentose phosphate pathway (non-oxidative branch)
PWY-361	phenylpropanoid biosynthesis
PWY-6348	phosphate acquisition
PWY-762	phospholipid desaturation
PWY-101	photosynthesis light reactions
PWY-5723	Rubisco shunt
DETOX1-PWY	superoxide radicals degradation
PWY-7229	superpathway of adenosine nucleotides <i>de novo</i> biosynthesis I
PWY-5053	superpathway of GA<sub>12</sub> biosynthesis
PWY-841	superpathway of purine nucleotides <i>de novo</i> biosynthesis I
THISYNARA-PWY	superpathway of thiamin diphosphate biosynthesis III (eukaryotes)
PWY-6908	thiamin diphosphate biosynthesis IV (eukaryotes)
PWY-6909	thiazole biosynthesis III (eukaryotes)
PWY-5350	thiosulfate disproportionation III (rhodanese)
PWY-5410	traumatin and (<i>Z</i>)-3-hexen-1-yl acetate biosynthesis

## Sheet: Enriched metabolic pathways
ID	Name	Data	Matches
PWY-5362	&Delta;6-hexadecenoate biosynthesis	0.0149574	AT2G07727, ATMG00220
PWYQT-4470	&gamma;-glutamyl cycle (plant pathway)	0.0452236	AT4G23100, AT5G37830
Gamma-Glutamyl-Cycles	&gamma;-Glutamyl Cycles	0.0452236	AT4G23100, AT5G37830
PWY-5084	2-oxoglutarate decarboxylation to succinyl-CoA	0.0150151	AT2G36880, AT3G17390, AT3G55410, AT4G01850, AT1G02500
4-Aminobutyraye-Degradation	4-Aminobutanoate Degradation	0.0149574	AT1G79440, AT3G22200
PWY-6535	4-aminobutyrate degradation I	0.0149574	AT1G79440, AT3G22200
PWY-6473	4-aminobutyrate degradation IV	0.00523747	AT1G79440, AT3G22200
S-adenosyl-L-methionine-cycle	<i>S</i>-adenosyl-L-methionine cycle	0.0176252	AT2G36880, AT3G03780, AT3G17390, AT3G23810, AT4G01850, AT4G13940, AT1G02500
PWY-5041	<i>S</i>-adenosyl-L-methionine cycle II	0.0176252	AT2G36880, AT3G03780, AT3G17390, AT3G23810, AT4G01850, AT4G13940, AT1G02500
Acetyl-CoA-Biosynthesis	Acetyl-CoA Biosynthesis	0.0158296	AT1G09430, AT3G06650, AT1G01090, AT2G34590, AT3G25860, AT5G50850
Adenine-Adenosine-Salvage	Adenine and Adenosine Salvage	0.0626326	AT3G09820, AT5G03300, AT4G22570
PWY-6619	adenine and adenosine salvage VI	0.0149574	AT3G09820, AT5G03300
PWY-4302	aerobic respiration (alternative oxidase pathway)	0.0597372	AT2G20360, AT3G48680, AT4G02580, AT5G08530, AT5G11770, AT5G63510, AT5G67590, ATCG00440, ATCG01090, ATCG01100, AT2G46505, AT1G47420
AMINE-DEG	Amines and Polyamines Degradation	0.030914	AT3G48170, AT1G31710, AT1G79440, AT3G16700, AT3G22200
Amino-Acid-Biosynthesis	Amino Acids Biosynthesis	0.0382719	AT4G35830, AT4G26970, AT2G05710, AT4G11280, AT1G17290, AT5G19550, AT4G31990, AT1G11790, AT1G29900, AT1G63660, AT1G80600, AT2G05830, AT2G36880, AT2G43090, AT3G02020, AT3G03780, AT3G17390, AT3G23810, AT3G44720, AT3G47810, AT3G48560, AT3G58610, AT4G01850, AT4G13940, AT4G23600, AT4G32520, AT4G33680, AT5G04140, AT5G05730, AT5G18170, AT5G22630, AT5G48220, AT5G49810, AT5G52100, AT5G53460, AT1G65930, AT4…
Amino-Acid-Degradation	Amino Acids Degradation	0.0073744	AT4G29010, AT1G17290, AT5G19550, AT4G31990, AT1G11860, AT1G29900, AT1G63660, AT1G65960, AT1G77670, AT1G79440, AT2G35120, AT2G35370, AT2G36880, AT3G17390, AT3G23810, AT4G01850, AT4G13940, AT4G34710, AT5G04140, AT5G18170, AT5G58490, AT1G04410, AT3G15020, AT5G14800, AT5G10480, AT5G60540, AT5G09660, AT3G47520, AT3G22200, AT2G40890, AT1G02500
Ascorbate-Biosynthesis	Ascorbate Biosynthesis	0.0468562	AT1G23190, AT2G45790, AT3G03250, AT3G29360, AT4G33670, AT5G15490, AT4G30440, AT3G02870
MALATE-ASPARTATE-SHUTTLE-PWY	aspartate degradation II	0.0186161	AT5G19550, AT4G31990, AT1G04410, AT3G15020, AT5G09660, AT3G47520
Autotrophic-CO2-Fixation	Autotrophic CO<sub>2</sub> Fixation	1.52638e-06	AT1G56190, AT2G01140, AT2G21170, AT2G21330, AT2G36460, AT3G12780, AT3G52930, AT3G55440, AT3G60750, AT4G38970, AT5G61410, AT3G26650, AT1G12900, AT1G42970, AT3G54050, AT1G79550
C1-COMPOUNDS	C1 Compounds Utilization and Assimilation	9.69908e-07	AT1G56190, AT2G01140, AT2G21170, AT2G21330, AT2G36460, AT2G41530, AT3G12780, AT3G52720, AT3G52930, AT3G55440, AT3G60750, AT4G38970, AT5G14780, AT5G56330, AT5G61410, AT3G01500, AT5G14740, AT3G26650, AT1G12900, AT1G42970, AT3G54050, AT1G79550
CALVIN-PWY	Calvin-Benson-Bassham cycle	1.52638e-06	AT1G56190, AT2G01140, AT2G21170, AT2G21330, AT2G36460, AT3G12780, AT3G52930, AT3G55440, AT3G60750, AT4G38970, AT5G61410, AT3G26650, AT1G12900, AT1G42970, AT3G54050, AT1G79550
Carbohydrates-Biosynthesis	Carbohydrates Biosynthesis	0.0220942	AT3G06580, AT5G48300, AT1G05610, AT1G08200, AT1G15690, AT1G23190, AT1G56190, AT2G01140, AT2G21170, AT2G21330, AT2G36460, AT2G45790, AT3G03250, AT3G12780, AT3G29360, AT3G46970, AT3G52930, AT3G55440, AT3G60750, AT4G38970, AT5G09870, AT5G15490, AT5G42740, AT5G58490, AT5G61410, AT3G23920, AT4G00490, AT4G17090, AT1G04410, AT5G64740, AT4G30440, AT3G26650, AT1G12900, AT1G42970, AT3G04120, AT1G13440, AT5…
Carbohydrates-Degradation	Carbohydrates Degradation	0.0365123	AT3G06580, AT1G05850, AT1G11580, AT1G15690, AT1G23190, AT1G56190, AT2G01140, AT2G21170, AT2G21330, AT2G36460, AT2G43590, AT3G03250, AT3G12780, AT3G14310, AT3G52930, AT3G55440, AT3G60750, AT4G17260, AT4G23820, AT4G29220, AT4G38970, AT5G24400, AT5G42740, AT5G58490, AT5G61410, AT3G23920, AT4G00490, AT4G17090, AT1G35580, AT5G35790, AT5G40760, AT3G26650, AT1G12900, AT1G42970, AT3G04120, AT1G13440, AT1…
CHEMOAUTOTROPHIC-ENERGY-METABOLISM	Chemoautotrophic Energy Metabolism	0.0724668	AT5G14780
Chlorophyll-a-Biosynthesis	Chlorophyll <i>a</i> Biosynthesis	0.030872	AT1G74470, AT4G13250, AT1G04620
Chlorophyll-A-Degradation	Chlorophyll <i>a</i> Degradation	0.0084099	AT2G24820, AT5G13800, AT1G19670, AT4G37000
PWY-5098	chlorophyll <i>a</i> degradation I	0.040221	AT2G24820, AT1G19670, AT4G37000
PWY-6927	chlorophyll <i>a</i> degradation II	0.00150131	AT2G24820, AT5G13800, AT1G19670, AT4G37000
Chlorophyll-Biosynthesis	Chlorophyll Biosynthesis	0.00692727	AT1G74470, AT2G40490, AT4G13250, AT4G27440, AT5G54190, AT5G13630, AT1G04620, AT1G03475
Chlorophyllide-a-Biosynthesis	Chlorophyllide <i>a</i> Biosynthesis	0.0618032	AT2G40490, AT4G27440, AT5G54190, AT5G13630, AT1G03475
CHLOROPHYLL-SYN	chlorophyllide <i>a</i> biosynthesis I (aerobic, light-dependent)	0.0618032	AT2G40490, AT4G27440, AT5G54190, AT5G13630, AT1G03475
CO2-Fixation	CO<sub>2</sub> Fixation	5.12791e-06	AT1G56190, AT2G01140, AT2G21170, AT2G21330, AT2G36460, AT3G12780, AT3G52720, AT3G52930, AT3G55440, AT3G60750, AT4G38970, AT5G56330, AT5G61410, AT3G01500, AT5G14740, AT3G26650, AT1G12900, AT1G42970, AT3G54050, AT1G79550
Cofactor-Biosynthesis	Cofactors, Prosthetic Groups, Electron Carriers Biosynthesis	0.00621614	AT1G23190, AT1G31910, AT1G74470, AT1G77670, AT2G16430, AT2G20360, AT2G20860, AT2G35120, AT2G35370, AT2G36880, AT2G37710, AT2G40490, AT2G44050, AT2G45790, AT3G03250, AT3G07270, AT3G12290, AT3G17390, AT3G29360, AT3G48680, AT3G48730, AT4G01850, AT4G02580, AT4G13250, AT4G14930, AT4G23100, AT4G27440, AT4G32520, AT4G33670, AT5G08530, AT5G11770, AT5G15490, AT5G24780, AT5G26030, AT5G26710, AT5G37830, AT5…
COFACTOR-DEGRADATION	Cofactors, Prosthetic Groups, Electron Carriers Degradation	0.0195051	AT2G24820, AT5G13800, AT1G19670, AT4G37000
PWY-6137	copper transport II	0.0646364	AT5G21930, AT5G44790
CYANCAT-PWY	cyanate degradation	0.0479199	AT3G23490, AT3G52720, AT5G56330, AT3G01500, AT5G14740
Ethylene-Biosynthesis	Ethylene Biosynthesis	0.0555396	AT2G19590, AT1G62380, AT4G11280, AT2G36880, AT3G17390, AT4G01850, AT1G02500
ETHYL-PWY	ethylene biosynthesis I (plants)	0.0555396	AT2G19590, AT1G62380, AT4G11280, AT2G36880, AT3G17390, AT4G01850, AT1G02500
Fatty-acid-biosynthesis	Fatty Acid Biosynthesis	0.0121585	AT4G29010, AT1G24360, AT1G74960, AT2G05990, AT2G07727, AT2G22230, AT2G38040, AT3G02630, AT4G23850, AT5G16390, AT5G35360, AT5G46290, ATMG00220, AT3G55360, AT3G12120, AT5G10480
PWY-4381	fatty acid biosynthesis initiation I	0.0896015	AT2G38040, AT5G16390, AT5G35360
FASYN-ELONG-PWY	fatty acid elongation -- saturated	0.0150151	AT1G24360, AT1G74960, AT2G05990, AT2G22230, AT5G46290
PWY-1881	formate oxidation to CO<sub>2</sub>	0.0724668	AT5G14780
PWY-5034	GA<sub>12</sub> biosynthesis	0.0862513	AT1G15950, AT1G80820
Energy-Metabolism	Generation of Precursor Metabolites and Energy	4.4348e-07	AT1G09430, AT3G06650, AT4G35830, AT4G26970, AT2G05710, AT4G29010, AT1G01090, AT1G06290, AT1G20020, AT1G20950, AT1G29900, AT1G56190, AT1G68010, AT1G80380, AT2G01140, AT2G07727, AT2G20360, AT2G21170, AT2G21330, AT2G34590, AT2G35120, AT2G35370, AT2G36460, AT2G36880, AT3G12780, AT3G17390, AT3G25860, AT3G27240, AT3G27890, AT3G48680, AT3G52930, AT3G55410, AT3G55440, AT3G60750, AT4G01850, AT4G02580, AT4…
Gluconeogenesis	Gluconeogenesis	2.40498e-08	AT1G56190, AT2G01140, AT2G21170, AT2G21330, AT2G36460, AT3G12780, AT3G52930, AT3G55440, AT4G38970, AT5G42740, AT1G04410, AT3G26650, AT1G12900, AT1G42970, AT3G04120, AT1G13440, AT3G54050, AT3G15020, AT4G37870, AT1G79550, AT5G09660, AT3G47520
GLUCONEO-PWY	gluconeogenesis I	2.40498e-08	AT1G56190, AT2G01140, AT2G21170, AT2G21330, AT2G36460, AT3G12780, AT3G52930, AT3G55440, AT4G38970, AT5G42740, AT1G04410, AT3G26650, AT1G12900, AT1G42970, AT3G04120, AT1G13440, AT3G54050, AT3G15020, AT4G37870, AT1G79550, AT5G09660, AT3G47520
PWY-6901	glucose and xylose degradation	0.000582682	AT1G56190, AT3G12780, AT3G60750, AT4G17260, AT5G24400, AT5G61410, AT5G35790, AT5G40760, AT3G26650, AT1G12900, AT1G42970, AT3G04120, AT1G13440, AT1G79550, AT3G22960
GLUGLNSYN-PWY	glutamate biosynthesis IV	0.0646364	AT5G04140, AT5G53460
PWY-4321	glutamate degradation IV	0.040221	AT1G65960, AT1G79440, AT3G22200
PWY1F-353	glycine betaine biosynthesis III (plants)	0.0862513	AT3G48170, AT1G74920
GLYCOLYSIS-VARIANTS	Glycolysis	1.0469e-06	AT1G20950, AT1G56190, AT2G01140, AT2G21170, AT2G21330, AT2G36460, AT3G12780, AT3G52930, AT3G55440, AT4G29220, AT4G38970, AT5G42740, AT3G26650, AT1G12900, AT1G42970, AT3G04120, AT1G13440, AT3G54050, AT4G29130, AT1G79550, AT3G22960
GLYCOLYSIS	glycolysis I (from glucose-6P)	0.00310902	AT1G56190, AT2G01140, AT2G21170, AT2G21330, AT3G12780, AT3G55440, AT4G29220, AT4G38970, AT5G42740, AT3G54050, AT1G79550, AT3G22960
PWY-5484	glycolysis II (from fructose-6P)	2.16733e-06	AT1G56190, AT2G01140, AT2G21170, AT2G21330, AT2G36460, AT3G12780, AT3G52930, AT3G55440, AT4G29220, AT4G38970, AT3G26650, AT1G12900, AT1G42970, AT3G04120, AT1G13440, AT3G54050, AT1G79550, AT3G22960
PWY-1042	glycolysis IV (plant cytosol)	0.00310902	AT1G20950, AT1G56190, AT2G21170, AT2G36460, AT3G12780, AT3G52930, AT3G55440, AT4G29220, AT3G04120, AT1G13440, AT1G79550, AT3G22960
PWY66-400	glycolysis VI (metazoan)	1.72457e-06	AT1G56190, AT2G01140, AT2G21170, AT2G21330, AT2G36460, AT3G12780, AT3G52930, AT3G55440, AT4G29220, AT4G38970, AT5G42740, AT3G26650, AT1G12900, AT1G42970, AT3G04120, AT1G13440, AT4G29130, AT1G79550, AT3G22960
GLYOXYLATE-BYPASS	glyoxylate cycle	0.00308869	AT4G35830, AT4G26970, AT2G05710, AT1G04410, AT3G15020, AT5G09660, AT3G47520
HEME-SYN	Heme Biosynthesis	5.34919e-05	AT2G40490, AT3G48730, AT5G26030, AT5G26710, AT5G40850, AT5G64050, AT1G58290, AT1G69740, AT5G08280, AT1G03475
HEME-BIOSYNTHESIS-II	heme biosynthesis from uroporphyrinogen-III I	0.0896015	AT2G40490, AT5G26030, AT1G03475
Heme-Degradation	Heme Compounds Degradation	0.0084099	AT2G24820, AT5G13800, AT1G19670, AT4G37000
Hydrogen-Production	Hydrogen Production	2.52815e-06	AT3G27890, AT1G76450, AT5G11450, AT1G03130, G-668, AT1G31330, G-664, AT1G30380, G-663, ATCG00280, ATCG00580, ATCG00710, AT5G66570, AT3G50820, AT1G79040, AT1G67740
PWY-6785	hydrogen production VIII	2.52815e-06	AT3G27890, AT1G76450, AT5G11450, AT1G03130, G-668, AT1G31330, G-664, AT1G30380, G-663, ATCG00280, ATCG00580, ATCG00710, AT5G66570, AT3G50820, AT1G79040, AT1G67740
Noncarbon-Nutrients	Inorganic Nutrients Metabolism	0.0917929	AT3G22890, AT1G19920, AT1G01590, AT1G29900, AT2G16430, AT3G23490, AT3G52720, AT5G04140, AT5G24780, AT5G49810, AT5G53460, AT5G56330, AT3G01500, AT5G14740, AT1G37130, AT5G34850, AT5G04590, AT3G01910
PWY-735	jasmonic acid biosynthesis	0.0727343	AT4G29010, AT1G06290, AT1G13280, AT3G25760, AT5G42650, AT1G17420, AT5G10480
ASPARTATE-DEG	L-aspartate Degradation	0.0186161	AT5G19550, AT4G31990, AT1G04410, AT3G15020, AT5G09660, AT3G47520
GLUTAMATE-DEG	L-glutamate Degradation	0.0245568	AT1G65960, AT1G79440, AT5G18170, AT3G22200
METHIONINE-SYN	L-methionine Biosynthesis	0.0165423	AT4G11280, AT2G05830, AT2G36880, AT3G03780, AT3G17390, AT3G23810, AT4G01850, AT4G13940, AT4G23600, AT5G49810, AT1G02500
METHIONINE-DEG	L-methionine Degradation	0.025156	AT2G36880, AT3G17390, AT3G23810, AT4G01850, AT4G13940, AT1G02500
Methionine-Salvage	L-methionine Salvage	0.0212336	AT4G11280, AT2G05830, AT2G36880, AT3G03780, AT3G17390, AT3G23810, AT4G01850, AT4G13940, AT5G49810, AT1G02500
PHENYLALANINE-SYN	L-phenylalanine Biosynthesis	0.0755822	AT1G11790, AT3G44720, AT5G22630
MALATE-OXALOACETATE-SHUTTLE	Malate-oxaloacetate Shuttle	0.0368309	AT1G04410, AT3G15020, AT5G09660, AT3G47520
PWY-7047	malate-oxaloacetate shuttle I	0.0151508	AT1G04410, AT3G15020, AT5G09660, AT3G47520
PWY-7048	malate-oxaloacetate shuttle II	0.0896015	AT1G04410, AT3G15020, AT3G47520
METHIONINE-DEG1-PWY	methionine degradation I (to homocysteine)	0.0217202	AT2G36880, AT3G17390, AT3G23810, AT4G01850, AT4G13940, AT1G02500
PWY-5083	NAD/NADH phosphorylation and dephosphorylation	0.0753938	AT2G20360, AT3G48680, AT4G02580, AT5G08530, AT5G11770, AT5G63510, AT5G67590, ATCG00440, ATCG01090, ATCG01100
NITROGEN-DEG	Nitrogen Compounds Metabolism	0.0430848	AT1G29900, AT3G23490, AT3G52720, AT5G04140, AT5G53460, AT5G56330, AT3G01500, AT5G14740, AT1G37130
Nucleotide-Biosynthesis	Nucleosides and Nucleotides Biosynthesis	0.0763337	AT3G09820, AT5G03300, AT1G16350, AT1G29900, AT1G63660, AT1G72040, AT1G78900, AT2G21790, AT3G18680, AT3G23580, AT4G14930, AT4G22570, AT5G05730, AT5G59440, AT5G63400, ATCG00120, ATCG00480
PHOTOALL-PWY	oxygenic photosynthesis	3.75913e-12	AT1G20020, AT1G56190, AT2G01140, AT2G21170, AT2G21330, AT2G36460, AT3G12780, AT3G52930, AT3G55440, AT3G60750, AT4G38970, AT5G61410, AT5G66190, AT3G26650, AT1G12900, AT1G42970, AT3G54050, AT1G79550, AT1G76450, AT5G11450, AT1G03130, G-668, AT1G31330, G-664, AT1G30380, G-663, ATCG00280, ATCG00580, ATCG00710, AT5G66570, AT3G50820, AT1G79040, AT1G67740
Palmitate-Biosynthesis	Palmitate Biosynthesis	0.030914	AT1G24360, AT1G74960, AT2G05990, AT2G22230, AT5G46290
PWY-5971	palmitate biosynthesis II (bacteria and plants)	0.030914	AT1G24360, AT1G74960, AT2G05990, AT2G22230, AT5G46290
PENTOSE-P-PWY	pentose phosphate pathway	0.0864378	AT3G60750, AT5G24400, AT5G61410, AT5G35790, AT5G40760
Pentose-Phosphate-Cycle	Pentose Phosphate Pathways	0.0864378	AT3G60750, AT5G24400, AT5G61410, AT5G35790, AT5G40760
PWY-3462	phenylalanine biosynthesis II	0.0755822	AT1G11790, AT3G44720, AT5G22630
PWY4FS-3	phosphatidylcholine biosynthesis III	0.0646364	AT1G80860, AT3G18000
PWY4FS-4	phosphatidylcholine biosynthesis IV	0.0646364	AT1G80860, AT3G18000
Photosynthesis	Photosynthesis	7.67304e-12	AT1G20020, AT1G29900, AT1G56190, AT1G68010, AT1G80380, AT2G01140, AT2G21170, AT2G21330, AT2G35120, AT2G35370, AT2G36460, AT3G12780, AT3G52930, AT3G55440, AT3G60750, AT4G32520, AT4G38970, AT5G04140, AT5G61410, AT5G66190, AT3G26650, AT1G12900, AT1G42970, AT3G54050, AT1G79550, AT1G76450, AT5G11450, AT1G03130, G-668, AT1G31330, G-664, AT1G30380, G-663, ATCG00280, ATCG00580, ATCG00710, AT5G66570, AT3G…
PWY-101	photosynthesis light reactions	7.9909e-07	AT1G20020, AT5G66190, AT1G76450, AT5G11450, AT1G03130, G-668, AT1G31330, G-664, AT1G30380, G-663, ATCG00280, ATCG00580, ATCG00710, AT5G66570, AT3G50820, AT1G79040, AT1G67740
Phytyl-Diphosphate-Biosynthesis	Phytyl Diphosphate Biosynthesis	0.0724668	AT1G74470
PWY-5063	phytyl diphosphate biosynthesis	0.0724668	AT1G74470
Porphyrin-Compounds-Biosynthesis	Porphyrin Compounds Biosynthesis	2.52815e-06	AT1G74470, AT2G40490, AT3G48730, AT4G13250, AT4G27440, AT5G26030, AT5G26710, AT5G40850, AT5G54190, AT5G64050, AT5G13630, AT1G04620, AT1G58290, AT1G69740, AT5G08280, AT1G03475
IND-AMINO-ACID-SYN	Proteinogenic Amino Acids Biosynthesis	0.0151385	AT4G35830, AT4G26970, AT2G05710, AT4G11280, AT1G17290, AT5G19550, AT4G31990, AT1G11790, AT1G29900, AT1G80600, AT2G05830, AT2G36880, AT2G43090, AT3G02020, AT3G03780, AT3G17390, AT3G23810, AT3G44720, AT3G47810, AT3G48560, AT3G58610, AT4G01850, AT4G13940, AT4G23600, AT4G32520, AT4G33680, AT5G04140, AT5G05730, AT5G18170, AT5G22630, AT5G48220, AT5G49810, AT5G52100, AT5G53460, AT1G65930, AT4G35260, AT4…
Proteinogenic-Amino-Acids-Degradation	Proteinogenic Amino Acids Degradation	0.00628392	AT4G29010, AT1G17290, AT5G19550, AT4G31990, AT1G11860, AT1G29900, AT1G63660, AT1G65960, AT1G77670, AT1G79440, AT2G35120, AT2G35370, AT2G36880, AT3G17390, AT3G23810, AT4G01850, AT4G13940, AT4G34710, AT5G04140, AT5G18170, AT5G58490, AT1G04410, AT3G15020, AT5G14800, AT5G10480, AT5G60540, AT5G09660, AT3G47520, AT3G22200, AT2G40890, AT1G02500
PWY-5043	purine nucleosides salvage II (plant)	0.0896015	AT3G09820, AT5G03300, AT4G22570
PUR-NUC-SYN	Purine Nucleotide Biosynthesis	0.0117379	AT3G09820, AT5G03300, AT1G16350, AT1G63660, AT1G72040, AT1G78900, AT2G21790, AT3G23580, AT4G22570, AT5G63400, ATCG00120, ATCG00480
Purine-Nucleotides-Salvage	Purine Nucleotide Salvage	0.0911706	AT3G09820, AT5G03300, AT1G72040, AT4G22570
Purine-Nucleotide-De-Novo-Biosynthesis	Purine Nucleotides <i>De Novo</i> Biosynthesis	0.0890479	AT1G16350, AT1G63660, AT1G78900, AT2G21790, AT3G23580, AT5G63400, ATCG00120, ATCG00480
Purine-Degradation	Purine Nucleotides Degradation	0.0520563	AT1G16350, AT1G76050, AT4G14930, AT5G28050
Putrescine-Degradation	Putrescine Degradation	0.0452236	AT3G48170, AT1G31710
PWY-2	putrescine degradation IV	0.0452236	AT3G48170, AT1G31710
PYRUVDEHYD-PWY	pyruvate decarboxylation to acetyl CoA	0.0607719	AT1G01090, AT2G34590, AT3G25860, AT5G50850
PWY-5481	pyruvate fermentation to lactate	0.0724668	AT4G17260
PWY-5048	rosmarinic acid biosynthesis I	0.0646364	AT1G77670, AT2G40890
Selenium-Metabolism	Selenium Metabolism	0.0896015	AT3G22890, AT1G19920, AT5G49810
Seleno-Amino-Acid-Detoxification	Seleno-Amino Acid Detoxification	0.0724668	AT5G49810
PWY-6931	seleno-amino acid detoxification and volatilization I	0.0724668	AT5G49810
Starch-Degradation	Starch Degradation	0.0911706	AT3G23920, AT4G00490, AT4G17090, AT1G10760
PWY-6724	starch degradation II	0.0911706	AT3G23920, AT4G00490, AT4G17090, AT1G10760
Stearate-Biosynthesis	Stearate Biosynthesis	0.0262393	AT1G24360, AT1G74960, AT2G05990, AT2G22230, AT5G46290
PWY-5989	stearate biosynthesis II (bacteria and plants)	0.0262393	AT1G24360, AT1G74960, AT2G05990, AT2G22230, AT5G46290
Sucrose-Biosynthesis	Sucrose Biosynthesis	5.66066e-06	AT1G23190, AT1G56190, AT2G01140, AT2G21330, AT2G36460, AT3G03250, AT3G12780, AT3G46970, AT3G52930, AT4G38970, AT5G42740, AT3G26650, AT1G12900, AT1G42970, AT3G04120, AT1G13440, AT3G54050, AT4G29130, AT1G79550
SUCSYN-PWY	sucrose biosynthesis I (from photosynthesis)	1.17268e-05	AT1G23190, AT1G56190, AT2G01140, AT2G21330, AT2G36460, AT3G03250, AT3G12780, AT3G52930, AT4G38970, AT5G42740, AT3G26650, AT1G12900, AT1G42970, AT3G04120, AT1G13440, AT3G54050, AT1G79550
SUCROSE-DEG	Sucrose Degradation	0.000510515	AT1G23190, AT1G56190, AT2G01140, AT2G21170, AT2G21330, AT2G36460, AT3G03250, AT3G12780, AT3G52930, AT3G55440, AT4G17260, AT4G29220, AT4G38970, AT5G42740, AT5G58490, AT1G35580, AT3G26650, AT1G12900, AT1G42970, AT3G04120, AT1G13440, AT3G54050, AT4G29130, AT1G79550, AT3G22960, AT5G20830
CARBO-BIOSYNTHESIS	Sugars Biosynthesis	5.41023e-05	AT3G06580, AT1G08200, AT1G15690, AT1G23190, AT1G56190, AT2G01140, AT2G21170, AT2G21330, AT2G36460, AT2G45790, AT3G03250, AT3G12780, AT3G29360, AT3G46970, AT3G52930, AT3G55440, AT3G60750, AT4G38970, AT5G15490, AT5G42740, AT5G61410, AT3G23920, AT4G00490, AT4G17090, AT1G04410, AT4G30440, AT3G26650, AT1G12900, AT1G42970, AT3G04120, AT1G13440, AT1G73250, AT1G10760, AT3G54050, AT4G29130, AT3G15020, AT1…
Sugars-And-Polysaccharides-Degradation	Sugars Degradation	0.000890781	AT3G06580, AT1G23190, AT1G56190, AT2G01140, AT2G21170, AT2G21330, AT2G36460, AT3G03250, AT3G12780, AT3G52930, AT3G55440, AT3G60750, AT4G17260, AT4G29220, AT4G38970, AT5G24400, AT5G42740, AT5G58490, AT5G61410, AT1G35580, AT5G35790, AT5G40760, AT3G26650, AT1G12900, AT1G42970, AT3G04120, AT1G13440, AT3G54050, AT4G29130, AT1G79550, AT3G22960, AT5G20830
PWY-5918	superpathay of heme biosynthesis from glutamate	0.00013544	AT2G40490, AT3G48730, AT5G26030, AT5G26710, AT5G64050, AT1G58290, AT1G69740, AT5G08280, AT1G03475
PWY-5173	superpathway of acetyl-CoA biosynthesis	0.0158296	AT1G09430, AT3G06650, AT1G01090, AT2G34590, AT3G25860, AT5G50850
PWY-7229	superpathway of adenosine nucleotides <i>de novo</i> biosynthesis I	0.0873705	AT1G78900, AT2G21790, AT3G23580, AT5G63400, ATCG00120, ATCG00480
PWY-7345	superpathway of anaerobic sucrose degradation	0.000114976	AT1G23190, AT1G56190, AT2G01140, AT2G21170, AT2G21330, AT2G36460, AT3G03250, AT3G12780, AT3G52930, AT3G55440, AT4G17260, AT4G29220, AT4G38970, AT5G42740, AT5G58490, AT3G26650, AT1G12900, AT1G42970, AT3G04120, AT1G13440, AT3G54050, AT4G29130, AT1G79550, AT3G22960, AT5G20830
PWY-5464	superpathway of cytosolic glycolysis (plants), pyruvate dehydrogenase and TCA cycle	5.41846e-09	AT4G35830, AT4G26970, AT2G05710, AT1G01090, AT1G20950, AT1G56190, AT2G01140, AT2G21170, AT2G21330, AT2G34590, AT2G36460, AT3G12780, AT3G25860, AT3G52930, AT3G55440, AT4G29220, AT4G38970, AT5G50850, AT1G04410, AT2G47510, AT3G26650, AT1G12900, AT1G42970, AT3G04120, AT1G13440, AT4G35260, AT3G15020, AT1G79550, AT3G22960, AT5G09660, AT3G47520, AT2G46505, AT1G47420
PWY-5156	superpathway of fatty acid biosynthesis II (plant)	0.00874554	AT1G24360, AT1G74960, AT2G05990, AT2G22230, AT2G38040, AT3G02630, AT5G16390, AT5G35360, AT5G46290
PWY-561	superpathway of glyoxylate cycle and fatty acid degradation	0.00465609	AT4G35830, AT4G26970, AT2G05710, AT4G29010, AT1G06290, AT4G23850, AT1G04410, AT2G47510, AT3G15020, AT5G10480, AT4G37870, AT5G09660, AT3G47520, AT2G46505, AT1G47420
PWY-7228	superpathway of guanosine nucleotides <i>de novo</i> biosynthesis I	0.0440739	AT1G16350, AT1G63660, AT2G21790, AT3G23580
PWYQT-62	superpathway of proto- and siroheme biosynthesis	5.34919e-05	AT2G40490, AT3G48730, AT5G26030, AT5G26710, AT5G40850, AT5G64050, AT1G58290, AT1G69740, AT5G08280, AT1G03475
PWY-841	superpathway of purine nucleotides <i>de novo</i> biosynthesis I	0.0890479	AT1G16350, AT1G63660, AT1G78900, AT2G21790, AT3G23580, AT5G63400, ATCG00120, ATCG00480
PWY-5071	superpathway of rosmarinic acid biosynthesis	0.0508246	AT1G77670, AT1G79870, AT2G40890
TCA-VARIANTS	TCA cycle	0.00162912	AT4G35830, AT4G26970, AT2G05710, AT1G04410, AT2G47510, AT4G35260, AT3G15020, AT5G09660, AT3G47520, AT2G46505, AT1G47420
PWY-5690	TCA cycle II (plants and fungi)	0.00118298	AT4G35830, AT4G26970, AT2G05710, AT1G04410, AT2G47510, AT4G35260, AT3G15020, AT5G09660, AT3G47520, AT2G46505, AT1G47420
PWYQT-4481	TCA cycle variation V (plant)	0.00411189	AT4G35830, AT4G26970, AT2G05710, AT1G04410, AT2G47510, AT4G35260, AT3G15020, AT3G47520, AT2G46505, AT1G47420
Tetrapyrrole-Biosynthesis	Tetrapyrrole Biosynthesis	0.000252818	AT3G48730, AT5G26710, AT5G64050, AT1G58290, AT1G69740, AT5G08280
PWY-5188	tetrapyrrole biosynthesis I (from glutamate)	0.000252818	AT3G48730, AT5G26710, AT5G64050, AT1G58290, AT1G69740, AT5G08280
Thiazole-Biosynthesis	Thiazole Biosynthesis	0.0724668	AT5G54770
PWY-6909	thiazole biosynthesis III (eukaryotes)	0.0724668	AT5G54770
Transport-Pathways	Transport	0.0375726	AT5G21930, AT5G44790, AT1G04410, AT3G15020, AT5G09660, AT3G47520
PWY-7346	UDP-&alpha;-D-glucuronate biosynthesis (from UDP-glucose)	0.0862513	AT3G29360, AT5G15490
PWY-5138	unsaturated, even numbered fatty acid &beta;-oxidation	0.040221	AT4G29010, AT3G12800, AT5G10480
PWY-7036	very long chain fatty acid biosynthesis II	0.0626326	AT4G29010, AT3G55360, AT5G10480
